# Supplementary material for: An integrative climate change vulnerability index for Arctic aviation and marine transportation
Source: Nat Commun. 2019 Jun 13;10:2596. doi: 10.1038/s41467-019-10347-1 (PMC6565733; doi:10.1038/s41467-019-10347-1)
Supplement: Supplementary file 3 — Supplementary Data 1 [file 41467_2019_10347_MOESM3_ESM.xlsx]

## Sheet: Rain Exposure
		MEAN	RCP 4.5 MEAN			RCP 8.5 MEAN			STD	RCP 4.5 STD			RCP 8.5 STD
Community	Region	Baseline	2040-4.5	2070-4.5	2100-4.5	2040-8.5	2070-8.5	2100-8.5	Baseline	2040	2070	2100	2040	2070	2100
Aklavik	Inuvialuit	0.346974	0.794275	0.830565	0.846325	0.946933	1.00163	1.04483	0.0909996	0.19177	0.184949	0.192233	0.197939	0.176577	0.157368
Akulivik	Nunavik	0.462559	1.10968	1.13364	1.15347	1.24829	1.26415	1.29176	0.033452	0.03466	0.0356861	0.0394388	0.0329224	0.0321514	0.0321065
Arctic Bay	Nunavut	0.349171	0.755027	0.801389	0.81261	0.910069	0.978815	1.03476	0.0514654	0.140098	0.128121	0.134871	0.157476	0.137657	0.117695
Arviat	Nunavut	0.528029	1.16536	1.17372	1.19367	1.26441	1.27311	1.28699	0.0466556	0.0529643	0.0534118	0.0513491	0.0478174	0.0483009	0.0479312
Aupaluk	Nunavik	0.463555	1.09908	1.13385	1.1442	1.23313	1.24711	1.265	0.0283583	0.0328934	0.0369453	0.0344037	0.0289781	0.0290329	0.0292238
Baker Lake	Nunavut	0.415794	0.953485	0.971663	1.00631	1.11231	1.13959	1.15628	0.0489181	0.0642485	0.0594854	0.0554089	0.0642423	0.0542693	0.0498477
Cambridge Bay	Nunavut	0.298493	0.655722	0.690678	0.715941	0.773437	0.826771	0.893702	0.0155963	0.0282121	0.0292343	0.0299021	0.0316871	0.0320173	0.033384
Cape Dorset	Nunavut	0.377949	0.909289	0.93826	0.953335	1.08866	1.11594	1.14004	0.0247197	0.0546392	0.0469098	0.0468181	0.0447747	0.0317302	0.0308221
Chesterfield Inlet	Nunavut	0.418186	0.980467	1.00382	1.0162	1.13638	1.15048	1.16118	0.0569628	0.0685837	0.0665455	0.0591696	0.0611846	0.0582268	0.0589016
Clyde River	Nunavut	0.274929	0.731024	0.764594	0.773685	0.904428	0.941092	0.978067	0.0649304	0.135109	0.124562	0.12389	0.152478	0.138178	0.113976
Coral Harbour	Nunavut	0.425437	0.977219	1.00903	1.02384	1.14898	1.16749	1.1838	0.0420707	0.0643878	0.0641975	0.0625895	0.0574097	0.0534663	0.0569589
Gjoa Haven	Nunavut	0.354991	0.718724	0.74889	0.787776	0.823564	0.904587	0.973272	0.0336709	0.0589715	0.0564218	0.0543074	0.059698	0.0665167	0.0635298
Grise Fiord	Nunavut	0.209646	0.614444	0.662561	0.67952	0.77111	0.834132	0.88883	0.0653366	0.179262	0.174839	0.172619	0.190759	0.168036	0.149294
Hall Beach	Nunavut	0.370667	0.7657	0.838004	0.847903	0.943836	1.00861	1.07853	0.043929	0.0862473	0.089557	0.0882466	0.107519	0.0983132	0.0802103
Hopedale	Nunatsiavut	0.659194	1.52501	1.53708	1.54474	1.52657	1.54377	1.56019	0.047234	0.0517224	0.0510931	0.0513253	0.0499159	0.049958	0.0510074
Igloolik	Nunavut	0.364843	0.778165	0.837105	0.851175	0.959795	1.02502	1.09231	0.0553995	0.0727847	0.0697131	0.0675518	0.0770776	0.0759462	0.0638126
Inukjuak	Nunavik	0.497266	1.16065	1.19101	1.20335	1.28497	1.30117	1.32471	0.050914	0.0614237	0.0633278	0.0633112	0.0566144	0.0577632	0.0595159
Inuvik	Inuvialuit	0.281874	0.724368	0.742009	0.761201	0.869119	0.93881	0.981391	0.0733292	0.104173	0.0950945	0.0981012	0.1058	0.095825	0.0915135
Iqaluit	Nunavut	0.414574	0.992646	1.00244	1.01918	1.14975	1.17802	1.20363	0.0697471	0.139518	0.141056	0.142629	0.132506	0.110606	0.104678
Ivujivik	Nunavik	0.486571	1.11649	1.14825	1.17305	1.26165	1.2807	1.30467	0.0532993	0.0834612	0.0882253	0.0885568	0.0718443	0.0688227	0.0681849
Kangiqsualujjuaq	Nunavik	0.553192	1.35025	1.37851	1.39246	1.44909	1.48493	1.51293	0.0674123	0.101443	0.106138	0.108182	0.0911605	0.0947574	0.0955372
Kangiqsujuaq	Nunavik	0.509921	1.18567	1.20656	1.22656	1.30258	1.32141	1.34624	0.0437436	0.0516598	0.0556976	0.0583011	0.0497841	0.0518521	0.0544078
Kangirsuk	Nunavik	0.433342	1.09052	1.10632	1.12753	1.20915	1.22365	1.24009	0.055088	0.0708635	0.0715279	0.0687735	0.0594002	0.0593139	0.0596106
Kimmirut	Nunavut	0.499048	1.12641	1.13953	1.15716	1.27238	1.2866	1.30946	0.049973	0.0774555	0.0802368	0.0791042	0.0613721	0.0622108	0.0631491
Kugaaruk	Nunavut	0.380268	0.785723	0.823573	0.85223	0.923086	0.987491	1.07043	0.0462819	0.0723676	0.0729332	0.070802	0.0830407	0.0773656	0.0628086
Kugluktuk	Nunavut	0.351374	0.824927	0.855362	0.876057	0.96171	1.02264	1.05715	0.0529297	0.10403	0.0970028	0.0908183	0.117181	0.100824	0.0889184
Kuujjuaq	Nunavik	0.431886	1.10354	1.13299	1.14613	1.22702	1.24576	1.26527	0.0420384	0.0477412	0.0501196	0.0491233	0.0430683	0.0437825	0.0443906
Kuujjuaraapik	Nunavik	0.563535	1.32611	1.36807	1.36541	1.40252	1.42758	1.45487	0.051401	0.0573393	0.0534252	0.053565	0.0524397	0.0531228	0.0536977
Makkovik	Nunatsiavut	0.693401	1.56674	1.57557	1.58824	1.56931	1.58734	1.60074	0.0448356	0.049106	0.0471481	0.0472622	0.0483149	0.047648	0.0466871
Nain	Nunatsiavut	0.552206	1.3493	1.36563	1.38182	1.38391	1.39514	1.40788	0.0515197	0.0731329	0.0642885	0.0659113	0.0590461	0.0589029	0.0576572
Naujaat	Nunavut	0.455284	1.083	1.1153	1.12369	1.2279	1.24792	1.26651	0.0889697	0.215933	0.206178	0.209057	0.164007	0.157786	0.152109
Pangnirtung	Nunavut	0.334128	0.762505	0.80046	0.809242	0.92569	0.972694	1.0513	0.065497	0.155645	0.143455	0.152708	0.156338	0.150958	0.122339
Paulatuk	Nunavut	0.300754	0.731093	0.759327	0.78278	0.874756	0.927996	0.981028	0.100061	0.27068	0.266946	0.269334	0.272235	0.264736	0.246946
Pond Inlet	Inuvialuit	0.63996	1.5185	1.52975	1.54041	1.51875	1.53747	1.5539	0.0299839	0.0315806	0.031922	0.0315974	0.0314768	0.0315526	0.031296
Postville	Nunavut	0.466156	1.11706	1.14723	1.17014	1.24824	1.26405	1.28948	0.0326492	0.0297572	0.027811	0.0291773	0.0314897	0.0314753	0.0319997
Puvirnituq	Nunatsiavut	0.398209	1.00906	1.02826	1.03909	1.16407	1.17662	1.19339	0.0958193	0.219801	0.213122	0.210101	0.168326	0.164203	0.159219
Qikiqtarjuaq	Nunavik	0.451233	1.03984	1.04462	1.06965	1.17747	1.18923	1.20104	0.0503233	0.072098	0.059412	0.063405	0.0562826	0.0553697	0.0563048
Rankin Inlet	Nunavik	0.366823	0.854517	0.910784	0.911389	1.02329	1.06636	1.10709	0.036171	0.050387	0.0395344	0.045208	0.0564023	0.044943	0.0376085
Resolute Bay	Nunavut	0.292682	0.558284	0.596238	0.620677	0.673612	0.733129	0.832334	0.0176171	0.0450341	0.0468411	0.0576842	0.0558739	0.0592314	0.0631079
Rigolet	Nunatsiavut	0.672658	1.55186	1.55606	1.56864	1.54971	1.56907	1.5822	0.0482247	0.0489071	0.0517646	0.0496749	0.0483225	0.0492919	0.0495042
Sachs Harbour	Inuvialuit	0.29524	0.582347	0.629326	0.645965	0.700926	0.761702	0.847025	0.0329224	0.0642732	0.0707856	0.0721682	0.0805716	0.0851653	0.0735866
Salluit	Nunavik	0.416332	1.06142	1.08647	1.10404	1.20298	1.22111	1.2472	0.0479946	0.0515973	0.051451	0.0539832	0.0508894	0.0508063	0.0497196
Sanikiluaq	Nunavut	0.492803	1.16535	1.17232	1.18998	1.27744	1.29361	1.31747	0.00940748	0.0115982	0.00939691	0.010372	0.00966079	0.00935498	0.00946636
Taloyoak	Nunavut	0.323856	0.681154	0.723074	0.771322	0.805577	0.88238	0.942951	0.0478865	0.0791843	0.0789393	0.0782825	0.0945776	0.10193	0.0958352
Tasiujaq	Nunavik	0.44595	1.10313	1.15072	1.15751	1.22938	1.24327	1.26507	0.0390257	0.0407516	0.0515596	0.042276	0.0388084	0.0386366	0.0385864
Tuktoyaktuk	Inuvialuit	0.277105	0.61154	0.649984	0.657342	0.740768	0.809117	0.862055	0.0188374	0.0388321	0.0331649	0.0386171	0.042295	0.044569	0.0436788
Ulukhaktok	Inuvialuit	0.317837	0.697178	0.72315	0.725387	0.779938	0.860665	0.925846	0.0389263	0.0685704	0.0652825	0.0689711	0.0669488	0.0731861	0.0729446
Umiujaq	Nunavik	0.543404	1.2854	1.31685	1.32123	1.37982	1.40528	1.43577	0.04529	0.0491055	0.0502545	0.0508814	0.0487503	0.0491742	0.0498979
Whale Cove	Nunavut	0.492381	1.09581	1.09962	1.11433	1.22338	1.23408	1.24648	0.0344804	0.0327978	0.036435	0.0340907	0.0340526	0.0340438	0.033598
MEAN TOTAL		0.427585	0.994797	1.02347	1.03967	1.118	1.15305	1.18892
MEAN REGION		Baseline	2040	2070	2100	2040	2070	2100	MEAN TOTAL
INUVIALUIT		0.359831	0.821369	0.850797	0.862772	0.926073	0.984899	1.03584	0.834512
NUNATSIAVUT		0.595134	1.40039	1.41252	1.42451	1.43871	1.45439	1.46888	1.31351
NUNAVIK		0.473255	1.13473	1.1649	1.17828	1.25938	1.28012	1.30441	1.11358
NUNAVUT		0.382977	0.872025	0.903091	0.922864	1.01669	1.05818	1.1015	0.893903

## Sheet: Snow Exposure
		MEAN	RCP 4.5 MEAN			RCP 8.5 MEAN			STD	RCP 4.5 STD			RCP 8.5 STD
Community	Region	Baseline	2040-4.5	2070-4.5	2100-4.5	2040-8.5	2070-8.5	2100-8.5	Baseline	2040	2070	2100	2040	2070	2100
Aklavik	Inuvialuit	0.183795	0.442506	0.432787	0.428063	0.444746	0.427405	0.400021	0.0619568	0.103112	0.103999	0.105578	0.106688	0.105798	0.105177
Akulivik	Nunavik	0.261874	0.542145	0.526408	0.520275	0.542554	0.521236	0.476386	0.00980549	0.0164584	0.018126	0.017553	0.0163474	0.0197722	0.0239789
Arctic Bay	Nunavut	0.246201	0.582378	0.570702	0.566814	0.576015	0.560137	0.541713	0.0377115	0.0640252	0.0678733	0.0671916	0.0653812	0.0670511	0.0687234
Arviat	Nunavut	0.260662	0.528035	0.512213	0.506471	0.515681	0.496736	0.47282	0.0108965	0.01441	0.0160472	0.0190455	0.0161257	0.0151967	0.0185685
Aupaluk	Nunavik	0.269027	0.566201	0.545001	0.543604	0.561117	0.537829	0.504428	0.0167271	0.0249424	0.025857	0.0255782	0.0258328	0.0230029	0.0263472
Baker Lake	Nunavut	0.229058	0.501336	0.488819	0.495678	0.498718	0.483259	0.468386	0.0141646	0.0177131	0.0169971	0.01627	0.0163715	0.0171096	0.0159117
Cambridge Bay	Nunavut	0.206165	0.46912	0.4517	0.455076	0.466544	0.444731	0.424953	0.0112057	0.0155006	0.0166944	0.0195808	0.014888	0.017204	0.0199819
Cape Dorset	Nunavut	0.245135	0.522913	0.508273	0.495902	0.51671	0.494966	0.46178	0.0132752	0.0218112	0.0243018	0.0219943	0.0206553	0.0232839	0.0287357
Chesterfield Inlet	Nunavut	0.242696	0.508168	0.493063	0.494398	0.506268	0.486287	0.457653	0.0131646	0.0233551	0.0203512	0.0205049	0.0209546	0.0206729	0.0220678
Clyde River	Nunavut	0.342383	0.813435	0.802498	0.748054	0.812394	0.779467	0.715895	0.0834136	0.164561	0.167903	0.123273	0.169649	0.154673	0.102853
Coral Harbour	Nunavut	0.25144	0.538947	0.528888	0.511993	0.534553	0.510628	0.48549	0.0179722	0.0352725	0.033961	0.0338506	0.0325819	0.0332421	0.0362673
Gjoa Haven	Nunavut	0.210017	0.472852	0.457432	0.454083	0.461368	0.442246	0.418632	0.0126249	0.0131328	0.013245	0.012714	0.0130501	0.0144171	0.0149643
Grise Fiord	Nunavut	0.440032	1.03028	1.00165	0.909343	1.03513	0.913717	0.841396	0.154139	0.315044	0.315092	0.282795	0.316964	0.280388	0.254825
Hall Beach	Nunavut	0.242559	0.53818	0.52921	0.521993	0.538718	0.518437	0.494404	0.018698	0.0362274	0.0363819	0.037537	0.0383317	0.0395834	0.0366098
Hopedale	Nunatsiavut	0.392865	0.792705	0.767023	0.756163	0.790681	0.746617	0.695676	0.0218047	0.0466995	0.0504661	0.05226	0.0513536	0.0524438	0.0607429
Igloolik	Nunavut	0.234891	0.536081	0.52348	0.51673	0.529498	0.512748	0.495042	0.013743	0.0249414	0.0243965	0.0259451	0.0229921	0.0253383	0.0280903
Inukjuak	Nunavik	0.25997	0.502516	0.491323	0.48434	0.508794	0.478064	0.441589	0.020223	0.0257362	0.0261172	0.0273875	0.0254914	0.0261751	0.0267054
Inuvik	Inuvialuit	0.165614	0.392363	0.381687	0.382428	0.394698	0.378103	0.359265	0.0322551	0.0298047	0.030561	0.0313859	0.0303016	0.0314658	0.0306418
Iqaluit	Nunavut	0.284253	0.638236	0.623338	0.620787	0.634163	0.617585	0.595185	0.0376826	0.0742581	0.0739547	0.0756207	0.0742145	0.0746016	0.0765737
Ivujivik	Nunavik	0.261527	0.547649	0.530926	0.519161	0.542381	0.521565	0.477585	0.0165865	0.0299414	0.0295219	0.0289149	0.0319878	0.0337221	0.0304209
Kangiqsualujjuaq	Nunavik	0.364889	0.760386	0.748992	0.739677	0.756632	0.741899	0.712241	0.0468269	0.0927094	0.0904529	0.0959626	0.0917847	0.094405	0.102124
Kangiqsujuaq	Nunavik	0.319194	0.672224	0.661727	0.65702	0.673208	0.651487	0.617045	0.0242648	0.0433801	0.0440497	0.0452492	0.0455357	0.0460509	0.0459063
Kangirsuk	Nunavik	0.30033	0.622806	0.618542	0.605205	0.627209	0.601496	0.566325	0.0363485	0.0607947	0.0635745	0.0629426	0.0614786	0.0640518	0.0617006
Kimmirut	Nunavut	0.271401	0.599731	0.57996	0.575603	0.593186	0.571368	0.539857	0.0297029	0.0636248	0.0625128	0.0662056	0.0631854	0.0678223	0.0718956
Kugaaruk	Nunavut	0.230202	0.520963	0.508618	0.502043	0.516591	0.49438	0.470027	0.0148486	0.0232182	0.0222483	0.0223278	0.0230055	0.0240867	0.0246152
Kugluktuk	Nunavut	0.201014	0.462169	0.448152	0.451154	0.453008	0.444361	0.421966	0.0136404	0.021441	0.0235517	0.0233043	0.0230531	0.0235631	0.0249251
Kuujjuaq	Nunavik	0.267803	0.564722	0.550557	0.549769	0.559954	0.540053	0.506934	0.0195429	0.0262501	0.0304564	0.0270799	0.0284927	0.0268679	0.0291303
Kuujjuaraapik	Nunavik	0.272987	0.532365	0.520922	0.513831	0.528697	0.513634	0.484165	0.0150003	0.0252322	0.0241248	0.0240421	0.0241477	0.0238932	0.0246507
Makkovik	Nunatsiavut	0.397874	0.773719	0.75746	0.749628	0.776448	0.745059	0.69551	0.0289166	0.0508838	0.0465406	0.0538223	0.0468574	0.0501777	0.0496124
Nain	Nunatsiavut	0.389051	0.789288	0.773649	0.760397	0.786176	0.765388	0.717393	0.0368051	0.0550634	0.0588093	0.0624645	0.0597505	0.0617808	0.0681951
Naujaat	Nunavut	0.441677	0.996028	0.983119	0.950186	0.996231	0.951952	0.906048	0.177087	0.370841	0.370307	0.367475	0.366621	0.365724	0.34888
Pangnirtung	Nunavut	0.207842	0.475374	0.463097	0.463756	0.471003	0.456444	0.440562	0.0309856	0.055614	0.0553309	0.0573448	0.0552952	0.058213	0.0612225
Paulatuk	Nunavut	0.275327	0.686062	0.670028	0.662596	0.679079	0.653648	0.627828	0.134529	0.264074	0.259215	0.253401	0.263466	0.249675	0.237405
Pond Inlet	Inuvialuit	0.381148	0.768543	0.750623	0.741559	0.77267	0.737434	0.693074	0.0255326	0.042463	0.0384884	0.0413955	0.0415293	0.040137	0.0415423
Postville	Nunavut	0.252072	0.51938	0.50523	0.501823	0.520561	0.496679	0.460074	0.0120783	0.0198492	0.0197748	0.017521	0.0185611	0.0188754	0.0194455
Puvirnituq	Nunatsiavut	0.451502	1.0557	1.04675	0.988843	1.05309	1.01615	0.926744	0.14855	0.322631	0.326209	0.322827	0.322518	0.320215	0.3034
Qikiqtarjuaq	Nunavik	0.253249	0.517534	0.503653	0.506912	0.518519	0.494422	0.469515	0.0220542	0.0277113	0.0210974	0.0226247	0.0279974	0.0198823	0.0219603
Rankin Inlet	Nunavik	0.249116	0.550489	0.537736	0.534904	0.549072	0.521052	0.496586	0.0195827	0.0312451	0.0293402	0.0329127	0.0290801	0.0305292	0.0336539
Resolute Bay	Nunavut	0.223604	0.533775	0.51374	0.50852	0.528219	0.504517	0.473017	0.0157414	0.0224325	0.0226844	0.0222088	0.0226565	0.0233988	0.0237339
Rigolet	Nunatsiavut	0.382028	0.761375	0.740286	0.728223	0.757724	0.72319	0.677529	0.0249521	0.0493866	0.0515623	0.0588527	0.05218	0.0516172	0.0607752
Sachs Harbour	Inuvialuit	0.20283	0.462517	0.454653	0.454425	0.460988	0.445024	0.41891	0.0101562	0.0183874	0.0214409	0.0209922	0.0189933	0.0186671	0.0240119
Salluit	Nunavik	0.274271	0.585449	0.569792	0.555052	0.58357	0.560402	0.518815	0.0137213	0.0278381	0.0284145	0.0303142	0.028531	0.0281809	0.0313233
Sanikiluaq	Nunavut	0.245537	0.438264	0.414809	0.398223	0.436585	0.405176	0.352183	0.0185704	0.0424207	0.0386479	0.0357696	0.0438143	0.0372283	0.0272323
Taloyoak	Nunavut	0.215034	0.496807	0.488826	0.48323	0.49333	0.469128	0.45351	0.0182337	0.0307324	0.0321384	0.0319743	0.0353463	0.0348117	0.0350872
Tasiujaq	Nunavik	0.252928	0.542286	0.524839	0.52521	0.537339	0.521429	0.486721	0.0140046	0.0168446	0.0177378	0.0186697	0.0194389	0.0168677	0.017574
Tuktoyaktuk	Inuvialuit	0.167528	0.391732	0.376554	0.37872	0.392018	0.374569	0.348556	0.0214312	0.0235825	0.0239028	0.0228554	0.023483	0.0238775	0.0220232
Ulukhaktok	Inuvialuit	0.206097	0.467569	0.452991	0.454405	0.459765	0.445293	0.421537	0.0103996	0.0157426	0.0156486	0.0163821	0.0157212	0.017482	0.01802
Umiujaq	Nunavik	0.276004	0.542717	0.528807	0.526163	0.541923	0.523394	0.492975	0.0250645	0.0261358	0.0261167	0.0268201	0.0262449	0.0269236	0.0258824
Whale Cove	Nunavut	0.260984	0.524318	0.506131	0.501512	0.516037	0.485992	0.46476	0.0155641	0.0115295	0.0160265	0.0107606	0.0140769	0.014687	0.0129566
MEAN TOTAL		0.274769	0.593476	0.578912	0.569387	0.590808	0.565853	0.532423
MEAN REGION		Baseline	2040	2070	2100	2040	2070	2100	MEAN TOTAL
INUVIALUIT		0.217835	0.487538	0.474882	0.473267	0.487481	0.467971	0.440227	0.4356
NUNATSIAVUT		0.402664	0.834557	0.817033	0.796651	0.832825	0.799281	0.74257	0.746512
NUNAVIK		0.277369	0.574964	0.561373	0.555795	0.573641	0.551997	0.517951	0.516156
NUNAVUT		0.260841	0.580535	0.565541	0.553999	0.576233	0.549775	0.520133	0.515294

## Sheet: Temperature DJF Exposure
		MEAN	RCP 4.5 MEAN			RCP 8.5 MEAN			STD	RCP 4.5 STD			RCP 8.5 STD
Community	Region	Baseline	2040-4.5	2070-4.5	2100-4.5	2040-8.5	2070-8.5	2100-8.5	Baseline	2040	2070	2100	2040	2070	2100
Aklavik	Inuvialuit	0.537866	1.20268	1.28541	1.30371	1.20768	1.31367	1.45878	0	0	0	0	0	0	0
Akulivik	Nunavik	0.509342	1.19599	1.31937	1.35234	1.1907	1.31772	1.43728	0	0	0	0	0	0	0
Arctic Bay	Nunavut	0.236889	0.529551	0.612005	0.640018	0.526638	0.653153	0.799142	0	0	0	0	0	0	0
Arviat	Nunavut	0.566553	1.35333	1.43259	1.46632	1.35845	1.45354	1.5268	0	0	0	0	0	0	0
Aupaluk	Nunavik	0.586037	1.35835	1.46616	1.49445	1.3583	1.47578	1.54522	0	0	0	0	0	0	0
Baker Lake	Nunavut	0.477658	1.13652	1.23523	1.27294	1.15387	1.28305	1.3939	0	0	0	0	0	0	0
Cambridge Bay	Nunavut	0.341886	0.831442	0.927449	0.965122	0.84021	0.973873	1.15113	0	0	0	0	0	0	0
Cape Dorset	Nunavut	0.37859	0.911955	1.01223	1.04627	0.915809	1.04794	1.21308	0	0	0	0	0	0	0
Chesterfield Inlet	Nunavut	0.444445	1.0825	1.18449	1.22287	1.09486	1.22209	1.35997	0	0	0	0	0	0	0
Clyde River	Nunavut	0.225307	0.475948	0.547443	0.588986	0.473684	0.583156	0.714674	0	0	0	0	0	0	0
Coral Harbour	Nunavut	0.423227	0.985419	1.08705	1.12188	0.995851	1.13008	1.28691	0	0	0	0	0	0	0
Gjoa Haven	Nunavut	0.391899	0.910142	1.01369	1.04079	0.922935	1.05096	1.21313	0	0	0	0	0	0	0
Grise Fiord	Nunavut	0.0972985	0.225091	0.286626	0.337307	0.220616	0.322746	0.472144	0	0	0	0	0	0	0
Hall Beach	Nunavut	0.369702	0.818584	0.91472	0.944738	0.817189	0.955426	1.11188	0	0	0	0	0	0	0
Hopedale	Nunatsiavut	0.812351	1.73745	1.77267	1.78705	1.74178	1.77599	1.80001	0	0	0	0	0	0	0
Igloolik	Nunavut	0.332652	0.776821	0.868882	0.898842	0.777889	0.915551	1.07255	0	0	0	0	0	0	0
Inukjuak	Nunavik	0.598843	1.37757	1.49524	1.50382	1.38716	1.49294	1.52427	0	0	0	0	0	0	0
Inuvik	Inuvialuit	0.493551	1.20399	1.28411	1.30534	1.21626	1.31664	1.43559	0	0	0	0	0	0	0
Iqaluit	Nunavut	0.381541	0.865131	0.957283	0.98821	0.872467	0.990493	1.13492	0	0	0	0	0	0	0
Ivujivik	Nunavik	0.487587	1.13862	1.26047	1.29486	1.12712	1.26269	1.39878	0	0	0	0	0	0	0
Kangiqsualujjuaq	Nunavik	0.642062	1.39144	1.48913	1.51623	1.3837	1.49556	1.58656	0	0	0	0	0	0	0
Kangiqsujuaq	Nunavik	0.4729	1.09292	1.20392	1.23838	1.08357	1.21825	1.35727	0	0	0	0	0	0	0
Kangirsuk	Nunavik	0.518172	1.21532	1.32718	1.3619	1.2108	1.34101	1.45575	0	0	0	0	0	0	0
Kimmirut	Nunavut	0.448308	0.986963	1.07786	1.11367	0.996835	1.1172	1.2609	0	0	0	0	0	0	0
Kugaaruk	Nunavut	0.391322	0.865823	0.959434	0.991581	0.873605	1.00658	1.16346	0	0	0	0	0	0	0
Kugluktuk	Nunavut	0.468555	1.08951	1.17232	1.20241	1.10212	1.21758	1.36525	0	0	0	0	0	0	0
Kuujjuaq	Nunavik	0.730791	1.56689	1.65722	1.67013	1.56811	1.66301	1.70917	0	0	0	0	0	0	0
Kuujjuaraapik	Nunavik	0.783201	1.69231	1.73608	1.74943	1.69927	1.74383	1.75926	0	0	0	0	0	0	0
Makkovik	Nunatsiavut	0.831102	1.79303	1.80394	1.81284	1.79381	1.80883	1.82179	0	0	0	0	0	0	0
Nain	Nunatsiavut	0.698251	1.51521	1.60987	1.63577	1.51522	1.61934	1.67569	0	0	0	0	0	0	0
Naujaat	Nunavut	0.246377	0.528922	0.602271	0.633054	0.531445	0.637344	0.757283	0	0	0	0	0	0	0
Pangnirtung	Nunavut	0.451457	1.07885	1.15342	1.18292	1.08503	1.19291	1.35219	0	0	0	0	0	0	0
Paulatuk	Nunavut	0.156713	0.367709	0.436656	0.469949	0.365462	0.470856	0.603248	0	0	0	0	0	0	0
Pond Inlet	Inuvialuit	0.748626	1.67929	1.70913	1.72306	1.68266	1.71221	1.73339	0	0	0	0	0	0	0
Postville	Nunavut	0.554514	1.29651	1.41828	1.44694	1.29536	1.41844	1.49157	0	0	0	0	0	0	0
Puvirnituq	Nunatsiavut	0.208376	0.421406	0.485085	0.520216	0.425752	0.520221	0.63574	0	0	0	0	0	0	0
Qikiqtarjuaq	Nunavik	0.497754	1.20471	1.31389	1.34435	1.19273	1.3317	1.43139	0	0	0	0	0	0	0
Quaqtaq	Nunavut	0.477954	1.17264	1.27058	1.31066	1.18233	1.30418	1.41398	0	0	0	0	0	0	0
Rankin Inlet	Nunavik	0.39575	0.8986	0.995136	1.02963	0.902259	1.03581	1.1961	0	0	0	0	0	0	0
Resolute Bay	Nunavut	0.207756	0.436152	0.518962	0.541503	0.432948	0.548754	0.723381	0	0	0	0	0	0	0
Rigolet	Nunatsiavut	0.859312	1.74888	1.77089	1.78222	1.74814	1.77321	1.79005	0	0	0	0	0	0	0
Sachs Harbour	Inuvialuit	0.3351	0.783098	0.873326	0.895297	0.785245	0.905573	1.08993	0	0	0	0	0	0	0
Salluit	Nunavik	0.493138	1.12619	1.24263	1.27425	1.11269	1.24823	1.39769	0	0	0	0	0	0	0
Sanikiluaq	Nunavut	0.657398	1.45436	1.5124	1.51571	1.46611	1.51505	1.53781	0	0	0	0	0	0	0
Taloyoak	Nunavut	0.344581	0.797998	0.896591	0.92544	0.809951	0.935246	1.1009	0	0	0	0	0	0	0
Tasiujaq	Nunavik	0.676588	1.46094	1.57151	1.60081	1.46098	1.57571	1.64706	0	0	0	0	0	0	0
Tuktoyaktuk	Inuvialuit	0.472175	1.13839	1.22208	1.23869	1.14319	1.25646	1.39726	0	0	0	0	0	0	0
Ulukhaktok	Inuvialuit	0.328657	0.803004	0.89459	0.920883	0.80679	0.932476	1.10566	0	0	0	0	0	0	0
Umiujaq	Nunavik	0.76438	1.63468	1.70312	1.71458	1.64315	1.71405	1.73401	0	0	0	0	0	0	0
Whale Cove	Nunavut	0.497267	1.23546	1.32717	1.36398	1.23745	1.35175	1.4428	0	0	0	0	0	0	0
MEAN TOTAL		0.481035	1.09189	1.17836	1.20605	1.09472	1.20298	1.31573	0	0	0	0	0	0	0
MEAN REGION		Baseline	2040	2070	2100	2040	2070	2100	Total Mean
INUVIALUIT		0.485996	1.13507	1.21144	1.23116	1.1403	1.23951	1.3701	1.11623
NUNATSIAVUT		0.681879	1.4432	1.48849	1.50762	1.44494	1.49952	1.54466	1.3729
NUNAVIK		0.58261	1.31104	1.41293	1.43894	1.30861	1.42259	1.51284	1.28422
NUNAVUT		0.382794	0.888533	0.977026	1.00928	0.893964	1.01192	1.14652	0.901434

## Sheet: Temperature JJA Exposure
		MEAN	RCP 4.5 MEAN			RCP 8.5 MEAN			STD	RCP 4.5 STD			RCP 8.5 STD
Community	Region	Baseline	2040-4.5	2070-4.5	2100-4.5	2040-8.5	2070-8.5	2100-8.5	Baseline	2040	2070	2100	2040	2070	2100
Aklavik	Inuvialuit	0.676459	1.44622	1.50831	1.52784	1.44205	1.52786	1.63896	0	0	0	0	0	0	0
Akulivik	Nunavik	0.564643	1.286	1.38432	1.41439	1.2733	1.37003	1.49072	0	0	0	0	0	0	0
Arctic Bay	Nunavut	0.325414	0.683071	0.757315	0.785622	0.681493	0.785665	0.905152	0	0	0	0	0	0	0
Arviat	Nunavut	0.752929	1.67052	1.71915	1.73744	1.66523	1.72524	1.74857	0	0	0	0	0	0	0
Aupaluk	Nunavik	0.64612	1.45549	1.54438	1.57277	1.44874	1.54716	1.6042	0	0	0	0	0	0	0
Baker Lake	Nunavut	0.673505	1.4841	1.55915	1.58991	1.49182	1.58975	1.65097	0	0	0	0	0	0	0
Cambridge Bay	Nunavut	0.503535	1.11036	1.19128	1.2265	1.11655	1.21966	1.35406	0	0	0	0	0	0	0
Cape Dorset	Nunavut	0.432156	0.991	1.07568	1.10989	0.991771	1.09651	1.23111	0	0	0	0	0	0	0
Chesterfield Inlet	Nunavut	0.58883	1.33664	1.4201	1.45852	1.34248	1.45001	1.54439	0	0	0	0	0	0	0
Clyde River	Nunavut	0.23375	0.487195	0.547633	0.594654	0.48486	0.585557	0.699891	0	0	0	0	0	0	0
Coral Harbour	Nunavut	0.506019	1.1243	1.20876	1.24581	1.12776	1.23851	1.36765	0	0	0	0	0	0	0
Gjoa Haven	Nunavut	0.532702	1.15744	1.24671	1.2713	1.15996	1.26613	1.39595	0	0	0	0	0	0	0
Grise Fiord	Nunavut	0.097361	0.220309	0.27791	0.331852	0.213434	0.311295	0.451569	0	0	0	0	0	0	0
Hall Beach	Nunavut	0.483217	1.0124	1.09977	1.13401	1.01441	1.12886	1.26147	0	0	0	0	0	0	0
Hopedale	Nunatsiavut	0.858329	1.81081	1.82535	1.83764	1.80813	1.82965	1.84599	0	0	0	0	0	0	0
Igloolik	Nunavut	0.43212	0.947595	1.02687	1.0581	0.950155	1.06339	1.19573	0	0	0	0	0	0	0
Inukjuak	Nunavik	0.630563	1.42413	1.52499	1.53446	1.42778	1.51105	1.55586	0	0	0	0	0	0	0
Inuvik	Inuvialuit	0.676871	1.52178	1.5765	1.59621	1.52478	1.59864	1.66618	0	0	0	0	0	0	0
Iqaluit	Nunavut	0.439321	0.951037	1.03181	1.06425	0.95956	1.05983	1.18059	0	0	0	0	0	0	0
Ivujivik	Nunavik	0.521719	1.18958	1.28368	1.31507	1.1722	1.27289	1.41646	0	0	0	0	0	0	0
Kangiqsualujjuaq	Nunavik	0.66501	1.41887	1.50084	1.5277	1.41079	1.50339	1.59653	0	0	0	0	0	0	0
Kangiqsujuaq	Nunavik	0.508124	1.14856	1.23539	1.26574	1.13281	1.23816	1.36648	0	0	0	0	0	0	0
Kangirsuk	Nunavik	0.56208	1.28411	1.37515	1.40944	1.27425	1.37917	1.4894	0	0	0	0	0	0	0
Kimmirut	Nunavut	0.484492	1.03336	1.11015	1.142	1.04068	1.14148	1.26541	0	0	0	0	0	0	0
Kugaaruk	Nunavut	0.521125	1.09293	1.17792	1.20706	1.09611	1.20605	1.33507	0	0	0	0	0	0	0
Kugluktuk	Nunavut	0.62579	1.36166	1.42728	1.46038	1.37006	1.46447	1.57539	0	0	0	0	0	0	0
Kuujjuaq	Nunavik	0.811166	1.70091	1.77085	1.77921	1.69704	1.77263	1.78955	0	0	0	0	0	0	0
Kuujjuaraapik	Nunavik	0.830032	1.76617	1.78536	1.79717	1.77088	1.78977	1.80609	0	0	0	0	0	0	0
Makkovik	Nunatsiavut	0.846289	1.81182	1.81913	1.82803	1.80831	1.82402	1.83698	0	0	0	0	0	0	0
Nain	Nunatsiavut	0.738929	1.57644	1.65899	1.68442	1.57681	1.67246	1.71717	0	0	0	0	0	0	0
Naujaat	Nunavut	0.241509	0.510417	0.571712	0.608106	0.514856	0.611396	0.717553	0	0	0	0	0	0	0
Pangnirtung	Nunavut	0.588972	1.31514	1.3684	1.40128	1.31545	1.39928	1.52938	0	0	0	0	0	0	0
Paulatuk	Nunavut	0.19551	0.431683	0.493311	0.525879	0.429324	0.521504	0.63059	0	0	0	0	0	0	0
Pond Inlet	Inuvialuit	0.800559	1.76136	1.76818	1.77943	1.75942	1.77218	1.78532	0	0	0	0	0	0	0
Postville	Nunavut	0.61286	1.39234	1.49209	1.51935	1.38345	1.48123	1.54946	0	0	0	0	0	0	0
Puvirnituq	Nunatsiavut	0.192588	0.382676	0.434784	0.470151	0.387665	0.469652	0.569086	0	0	0	0	0	0	0
Qikiqtarjuaq	Nunavik	0.496671	1.18992	1.28057	1.30943	1.17607	1.28697	1.4059	0	0	0	0	0	0	0
Quaqtaq	Nunavut	0.654417	1.48868	1.55818	1.58915	1.48675	1.57718	1.63791	0	0	0	0	0	0	0
Rankin Inlet	Nunavik	0.521046	1.11747	1.20066	1.23822	1.11525	1.22942	1.36429	0	0	0	0	0	0	0
Resolute Bay	Nunavut	0.314885	0.622634	0.684472	0.708895	0.61438	0.700341	0.830146	0	0	0	0	0	0	0
Rigolet	Nunatsiavut	0.864352	1.75742	1.77207	1.78386	1.75443	1.77569	1.79509	0	0	0	0	0	0	0
Sachs Harbour	Inuvialuit	0.437704	0.954606	1.02463	1.04199	0.953825	1.04575	1.18515	0	0	0	0	0	0	0
Salluit	Nunavik	0.536429	1.19602	1.28489	1.31322	1.17508	1.27941	1.41672	0	0	0	0	0	0	0
Sanikiluaq	Nunavut	0.585246	1.32004	1.41271	1.42382	1.33516	1.40282	1.46566	0	0	0	0	0	0	0
Taloyoak	Nunavut	0.476124	1.02911	1.1172	1.1455	1.03678	1.13853	1.27171	0	0	0	0	0	0	0
Tasiujaq	Nunavik	0.764784	1.61108	1.70037	1.72631	1.60412	1.70013	1.73526	0	0	0	0	0	0	0
Tuktoyaktuk	Inuvialuit	0.621601	1.39823	1.45869	1.47507	1.39402	1.48199	1.58489	0	0	0	0	0	0	0
Ulukhaktok	Inuvialuit	0.452	1.01325	1.0847	1.11112	1.01574	1.11365	1.24668	0	0	0	0	0	0	0
Umiujaq	Nunavik	0.814977	1.71698	1.76663	1.77504	1.72192	1.77025	1.78461	0	0	0	0	0	0	0
Whale Cove	Nunavut	0.667562	1.53637	1.5977	1.6224	1.52598	1.60782	1.65118	0	0	0	0	0	0	0
MEAN TOTAL		0.560168	1.225	1.29485	1.32151	1.22348	1.31069	1.4028	0	0	0	0	0	0	0
MEAN REGION		Baseline	2040	2070	2100	2040	2070	2100	Mean Total
INUVIALUIT		0.610866	1.34924	1.4035	1.42194	1.34831	1.42335	1.51786	1.29644
NUNATSIAVUT		0.700097	1.46783	1.50206	1.52082	1.46707	1.51429	1.55286	1.38929
NUNAVIK		0.633812	1.39323	1.47415	1.49844	1.38573	1.47503	1.55872	1.34559
NUNAVUT		0.478774	1.05241	1.12693	1.15847	1.05394	1.1509	1.25786	1.0399

## Sheet: Sea Level Rise Exposure Airport
		MEAN	RCP 4.5 MEAN			RCP 8.5 MEAN			STD	RCP 4.5 STD			RCP 8.5 STD
Community	Region	Baseline	2040-4.5	2070-4.5	2100-4.5	2040-8.5	2070-8.5	2100-8.5	Baseline	2040	2070	2100	2040	2070	2100
Akulivik	Nunavik	0.398631	0.538337	0.498491	0.398994	0.565928	0.527984	0.40524	0.0154509	0.0164144	0.0168604	0.015973	0.0162764	0.0167623	0.0174802
Arctic Bay	Nunavut	0.393087	0.548355	0.516589	0.393087	0.554636	0.535936	0.404959	0.0171903	0.0171903	0.0171903	0.0171903	0.0171903	0.0171903	0.0171903
Arviat	Nunavut	0.398324	0.491871	0.443239	0.398324	0.521049	0.472761	0.398324	0.0114074	0.0114074	0.0114074	0.0114074	0.0114075	0.0114075	0.0114074
Aupaluk	Nunavik	0.439532	0.648741	0.623375	0.526557	0.673356	0.646313	0.570298	0.0231055	0.0231055	0.0231055	0.0231055	0.0231055	0.0231055	0.0231055
Cambridge Bay	Nunavut	0.371324	0.604378	0.580334	0.498357	0.61207	0.605753	0.543487	0.00242504	0.00522891	0.00595324	0.00896579	0.00459948	0.0060099	0.00933333
Cape Dorset	Nunavut	0.38083	0.58736	0.563723	0.457552	0.601247	0.589208	0.492948	0.00906889	0.00906889	0.00906889	0.00906889	0.00906889	0.00906889	0.00906889
Chesterfield Inlet	Nunavut	0.390441	0.467279	0.417351	0.390441	0.516646	0.447305	0.390441	0.0105971	0.0102688	0.0102562	0.0105971	0.0106438	0.0102618	0.0105971
Clyde River	Nunavut	0.313914	0.527899	0.505611	0.393699	0.521187	0.520628	0.409853	0.0256503	0.0256503	0.0256503	0.0256503	0.0256503	0.0256503	0.0256503
Coral Harbour	Nunavut	0.40422	0.515646	0.47337	0.40422	0.562083	0.50144	0.40422	0.00939357	0.00939356	0.00939357	0.00939357	0.00939357	0.00939356	0.00939357
Gjoa Haven	Nunavut	0.425022	0.56808	0.530638	0.425022	0.583295	0.555537	0.43453	0.00412763	0.00430459	0.00433836	0.00412763	0.00455478	0.00440087	0.00441977
Grise Fiord	Nunavut	0.222258	0.43433	0.415169	0.309701	0.463086	0.432934	0.336994	0.0201873	0.0201873	0.0201873	0.0201873	0.0201873	0.0201873	0.0201873
Hall Beach	Nunavut	0.420463	0.498161	0.446723	0.420463	0.497229	0.46768	0.420463	0.00873474	0.00873475	0.00873474	0.00873474	0.00873475	0.00873474	0.00873474
Hopedale	Nunatsiavut	0.591432	0.961795	0.971768	0.977823	0.985747	1.0013	1.02868	0.0278817	0.0284514	0.0286379	0.0292936	0.0286738	0.0287476	0.0295377
Igloolik	Nunavut	0.399949	0.474455	0.422679	0.399949	0.472753	0.443201	0.399949	0.0105265	0.0106214	0.0106325	0.0105265	0.0106469	0.010647	0.0105265
Inukjuak	Nunavik	0.381566	0.465868	0.417445	0.381566	0.485507	0.447216	0.381566	0.0125112	0.0135079	0.0138133	0.0125112	0.0132872	0.0137302	0.0125112
Iqaluit	Nunavut	0.411079	0.751463	0.754409	0.733599	0.769808	0.776984	0.773508	0.00366197	0.0115421	0.013522	0.0190424	0.00874574	0.0131486	0.0185209
Ivujivik	Nunavik	0.399439	0.579772	0.550508	0.430864	0.603627	0.577906	0.470901	0.0120274	0.0160315	0.017819	0.0236259	0.0153477	0.0176933	0.0235718
Kangiqsualujjuaq	Nunavik	0.487881	0.732576	0.714643	0.639525	0.756827	0.737433	0.682829	0.0169408	0.0165152	0.0164983	0.0165876	0.0165051	0.0164982	0.0165932
Kangiqsujuaq	Nunavik	0.402747	0.654644	0.63853	0.565791	0.685748	0.663534	0.609138	0.0111727	0.0133383	0.0139782	0.0159003	0.0136241	0.0139517	0.0158486
Kangirsuk	Nunavik	0.342552	0.577605	0.557012	0.476296	0.6053	0.580481	0.521068	0.0157425	0.0173199	0.0178545	0.0196844	0.0175582	0.0178873	0.0196947
Kimmirut	Nunavut	0.458554	0.746098	0.737894	0.686482	0.78056	0.762562	0.729263	0.0139542	0.0145738	0.0149898	0.0165464	0.0141385	0.014905	0.0163774
Kugaaruk	Nunavut	0.423271	0.497438	0.446073	0.423271	0.515988	0.471033	0.423271	0.00673877	0.0062368	0.00676468	0.00673877	0.00596355	0.00668221	0.00673877
Kugluktuk	Nunavut	0.379039	0.703051	0.69396	0.671737	0.716589	0.720384	0.72345	0.012169	0.012169	0.012169	0.012169	0.012169	0.012169	0.012169
Kuujjuaq	Nunavik	0.482899	0.693821	0.66951	0.573373	0.715268	0.692176	0.616108	0.0194726	0.0194101	0.0193724	0.0193483	0.0195268	0.0193821	0.019384
Kuujjuaraapik	Nunavik	0.48906	0.515107	0.489182	0.48906	0.540772	0.490327	0.48906	0.0179695	0.0195162	0.0179342	0.0179695	0.0194846	0.0198771	0.0179695
Makkovik	Nunatsiavut	0.621263	0.996848	1.00231	1.00919	1.00801	1.03189	1.06025	0.0144399	0.0143485	0.0144332	0.0144165	0.0149468	0.0144339	0.0144136
Nain	Nunatsiavut	0.526181	0.879405	0.885897	0.87851	0.908757	0.91367	0.925595	0.0243962	0.0243962	0.0243962	0.0243962	0.0243962	0.0243962	0.0243962
Naujaat	Nunavut	0.363635	0.432201	0.379975	0.363635	0.463685	0.405823	0.363635	0.00334502	0.00334502	0.00334502	0.00334502	0.00334502	0.00334502	0.00334502
Pangnirtung	Nunavut	0.362025	0.716445	0.722641	0.700845	0.714788	0.739323	0.725061	0.0304328	0.0304328	0.0304328	0.0304328	0.0304328	0.0304328	0.0304328
Paulatuk	Nunavut	0.402996	0.868285	0.889021	0.964006	0.906547	0.920041	1.02793	0.0125263	0.0125263	0.0125263	0.0125263	0.0125263	0.0125263	0.0125263
Pond Inlet	Inuvialuit	0.312932	0.451246	0.414577	0.312932	0.460747	0.433807	0.312932	0.0164226	0.0164226	0.0164226	0.0164226	0.0164226	0.0164226	0.0164226
Postville	Nunavut	0.490004	0.86201	0.871703	0.879507	0.8793	0.900987	0.930436	0.0303711	0.0306407	0.0307661	0.0309074	0.0306577	0.0307423	0.0307742
Puvirnituq	Nunatsiavut	0.383817	0.507678	0.464164	0.383817	0.523841	0.492716	0.384008	0.0121096	0.012023	0.0120972	0.0121096	0.0123894	0.0121237	0.0120011
Qikiqtarjuaq	Nunavik	0.347557	0.671457	0.671725	0.623687	0.668043	0.684047	0.634991	0.0272967	0.0272967	0.0272967	0.0272967	0.0272967	0.0272967	0.0272967
Quaqtaq	Nunavut	0.462158	0.726025	0.711499	0.648021	0.756534	0.735341	0.692856	0.0213432	0.0280391	0.0294365	0.0336665	0.0286233	0.0294635	0.0337496
Rankin Inlet	Nunavik	0.388515	0.478136	0.429685	0.388515	0.513605	0.458911	0.388515	0.0119932	0.012055	0.0120753	0.0119932	0.0119976	0.012065	0.0119932
Resolute Bay	Nunavut	0.413764	0.66062	0.648051	0.564154	0.672588	0.666911	0.594346	0.00627824	0.00627824	0.00627824	0.00627824	0.00627824	0.00627824	0.00627824
Rigolet	Nunatsiavut	0.487764	0.844507	0.850565	0.851717	0.878766	0.88121	0.906673	0	0	0	0	0	0	0
Sachs Harbour	Inuvialuit	0.426382	0.886402	0.910328	0.984361	0.932423	0.94218	1.05064	0.00997297	0.00997297	0.00997297	0.00997297	0.00997296	0.00997297	0.00997297
Salluit	Nunavik	0.329458	0.555163	0.535593	0.443364	0.57497	0.562341	0.48316	0.015777	0.015777	0.015777	0.015777	0.015777	0.015777	0.015777
Sanikiluaq	Nunavut	0.49499	0.534899	0.49499	0.49499	0.560115	0.512535	0.49499	0.00374272	0.00374273	0.00374272	0.00374272	0.00374272	0.00374273	0.00374272
Taloyoak	Nunavut	0.388444	0.52519	0.486763	0.388444	0.533913	0.509947	0.388444	0.00861609	0.00861609	0.00861609	0.00861609	0.00861609	0.00861609	0.00861609
Tuktoyaktuk	Inuvialuit	0.414807	0.948418	0.985622	1.10553	0.998848	1.01842	1.17165	0.0230692	0.0230692	0.0230692	0.0230692	0.0230692	0.0230692	0.0230692
Ulukhaktok	Inuvialuit	0.417878	0.787046	0.787209	0.795946	0.81283	0.814915	0.851135	0.0130585	0.0130585	0.0130585	0.0130585	0.0130585	0.0130585	0.0130585
Umiujaq	Nunavik	0.538521	0.59913	0.548996	0.538521	0.625899	0.579393	0.538521	0.0167378	0.0161366	0.0163704	0.0167378	0.0161123	0.0160972	0.0167378
Whale Cove	Nunavut	0.406635	0.499064	0.451027	0.406635	0.532023	0.480376	0.406635	0.011332	0.0113495	0.0113388	0.011332	0.0113364	0.0113416	0.011332
MEAN TOTAL		0.417114	0.635094	0.613491	0.569393	0.657229	0.638104	0.595499
MEAN REGION		Baseline	2040	2070	2100	2040	2070	2100	Total Mean
INUVIALUIT		0.393	0.768278	0.774434	0.799691	0.801212	0.80233	0.846588	0.74079
NUNATSIAVUT		0.522091	0.838047	0.834941	0.820212	0.861024	0.864157	0.861041	0.800216
NUNAVIK		0.417566	0.593104	0.564977	0.498162	0.616527	0.588313	0.522415	0.543009
NUNAVUT		0.399018	0.593359	0.56681	0.517339	0.612822	0.59061	0.537916	0.54541

## Sheet: Sea Level Rise Exposure Marine
		MEAN	RCP 4.5 MEAN			RCP 8.5 MEAN			STD	RCP 4.5 STD			RCP 8.5 STD
Community	Region	Baseline	2040-4.5	2070-4.5	2100-4.5	2040-8.5	2070-8.5	2100-8.5	Baseline	2040	2070	2100	2040	2070	2100
Akulivik	Nunavik	0.10897	0.71722	0.652758	0.425692	0.761855	0.700471	0.5019	0.0154072	0.0171198	0.0180391	0.0201756	0.0168389	0.0178361	0.0193229
Arctic Bay	Nunavut	0.117886	0.751311	0.69992	0.472486	0.761472	0.73122	0.519331	0.0171903	0.0171903	0.0171903	0.0171903	0.0171903	0.0171903	0.0171903
Arviat	Nunavut	0.0891033	0.622679	0.544003	0.280967	0.669881	0.591762	0.366271	0.0114074	0.0114074	0.0114074	0.0114074	0.0114074	0.0114074	0.0114074
Aupaluk	Nunavik	0.0898275	0.809363	0.768328	0.611699	0.849185	0.805436	0.682462	0.0181225	0.0231055	0.0231055	0.0231055	0.0231055	0.0231055	0.0231055
Cambridge Bay	Nunavut	0.162986	0.922249	0.883352	0.750731	0.934692	0.924474	0.823742	0.00282966	0.00956933	0.0108326	0.0159105	0.00844179	0.0109303	0.0165201
Cape Dorset	Nunavut	0.14802	0.864374	0.826136	0.654375	0.88684	0.867364	0.711638	0.00906888	0.00906888	0.00906888	0.00906888	0.00906889	0.00906888	0.00906888
Chesterfield Inlet	Nunavut	0.0957493	0.602292	0.521522	0.240121	0.682157	0.56998	0.320251	0.0106521	0.0119768	0.0121779	0.0135043	0.0105772	0.0120777	0.0137408
Clyde River	Nunavut	0.215776	0.94419	0.908133	0.727085	0.933332	0.932427	0.75322	0.0256503	0.0256503	0.0256503	0.0256503	0.0256503	0.0256503	0.0256503
Coral Harbour	Nunavut	0.0959821	0.65848	0.590087	0.330217	0.733604	0.635498	0.394688	0.00939357	0.00939357	0.00939357	0.00939357	0.00939357	0.00939357	0.00939357
Gjoa Haven	Nunavut	0.0809667	0.694638	0.634065	0.411159	0.719253	0.674347	0.478476	0.00409911	0.00399971	0.00400327	0.00417117	0.0041174	0.00402186	0.00435053
Grise Fiord	Nunavut	0.305346	1.03067	0.999668	0.829046	1.07719	1.02841	0.873199	0.0201873	0.0201873	0.0201873	0.0201873	0.0201873	0.0201873	0.0201873
Hall Beach	Nunavut	0.0701845	0.578119	0.494903	0.193967	0.57661	0.528807	0.243622	0.00873474	0.00873474	0.00873474	0.00873474	0.00873474	0.00873474	0.00873474
Hopedale	Nunatsiavut	0.0260592	0.962241	0.976381	1.0044	0.986546	0.945809	0.874119	0.021353	0.0274977	0.0257992	0.0287669	0.0265433	0.0279664	0.0302349
Igloolik	Nunavut	0.0891921	0.591962	0.508202	0.204142	0.58921	0.541402	0.253977	0.0104879	0.0103864	0.0103786	0.0103439	0.0103693	0.0103692	0.0103455
Inukjuak	Nunavik	0.107075	0.625693	0.547357	0.271938	0.657464	0.595518	0.359242	0.0128092	0.0178789	0.0187683	0.0230585	0.0171896	0.0185322	0.0220434
Iqaluit	Nunavut	0.156862	1.08976	1.09453	1.06086	1.11944	1.13105	1.12542	0.00376218	0.0176522	0.0209302	0.0299869	0.0129629	0.0203136	0.0291347
Ivujivik	Nunavik	0.120781	0.794754	0.747412	0.553857	0.833346	0.791736	0.618627	0.0129474	0.026938	0.0306663	0.0415906	0.0254155	0.030413	0.0414934
Kangiqsualujjuaq	Nunavik	0.0506179	0.828688	0.799677	0.678155	0.867922	0.836547	0.748211	0.0170971	0.0191552	0.0196497	0.021494	0.0193716	0.01966	0.0215491
Kangiqsujuaq	Nunavik	0.139083	0.928829	0.902761	0.785087	0.979148	0.943212	0.855212	0.0108119	0.0118709	0.0126947	0.0155782	0.0122257	0.0126585	0.0154959
Kangirsuk	Nunavik	0.193594	0.956091	0.922777	0.792197	1.0009	0.960744	0.864628	0.0156279	0.0179155	0.0189111	0.022396	0.018356	0.0189729	0.0224157
Kimmirut	Nunavut	0.0943095	0.941725	0.928453	0.845282	0.997476	0.96836	0.914491	0.0142116	0.0186087	0.019979	0.0241747	0.0168425	0.019714	0.0237598
Kugaaruk	Nunavut	0.0653747	0.567596	0.4845	0.190133	0.597606	0.52488	0.255142	0.00759173	0.0153215	0.0171129	0.0223899	0.0139833	0.0168653	0.0220782
Kugluktuk	Nunavut	0.178871	1.08528	1.07058	1.03462	1.10718	1.11332	1.11828	0.012169	0.012169	0.012169	0.012169	0.012169	0.012169	0.012169
Kuujjuaq	Nunavik	0.0465711	0.769189	0.72986	0.574332	0.803885	0.766527	0.643467	0.0173814	0.0195928	0.019659	0.0197025	0.0194022	0.0196418	0.0196384
Kuujjuaraapik	Nunavik	0.0194333	0.405966	0.313532	0.019288	0.447485	0.36566	0.0793682	0.016611	0.0185957	0.0191425	0.0175448	0.0186931	0.0190038	0.0207318
Makkovik	Nunatsiavut	0.0496773	0.940168	0.949005	1.03379	1.03689	0.974356	0.90008	0.0144129	0.0148492	0.0144225	0.0144799	0.0153117	0.0144271	0.0144909
Nain	Nunatsiavut	0.0430251	0.996153	1.00666	0.994707	0.955647	0.94278	0.911553	0.0234285	0.0243962	0.0243962	0.0243962	0.0243962	0.0243962	0.0243962
Naujaat	Nunavut	0.123473	0.616634	0.532146	0.231638	0.667568	0.573961	0.294202	0.00334502	0.00334502	0.00334502	0.00334502	0.00334502	0.00334502	0.00334502
Pangnirtung	Nunavut	0.209926	1.16553	1.17555	1.14029	1.16285	1.20254	1.17947	0.0304328	0.0304328	0.0304328	0.0304328	0.0304328	0.0304328	0.0304328
Paulatuk	Nunavut	0.186983	0.594545	0.540243	0.343875	0.494348	0.459008	0.176474	0.0125263	0.0125263	0.0125263	0.0125263	0.0125263	0.0125263	0.0125263
Pond Inlet	Inuvialuit	0.193802	0.799799	0.740476	0.496311	0.81517	0.771586	0.541422	0.0164226	0.0164226	0.0164226	0.0164226	0.0164226	0.0164226	0.0164226
Postville	Nunavut	0.0829007	1.06536	0.922071	0.901441	0.899227	0.842433	0.765315	0.0255525	0.0302635	0.0381943	0.0398197	0.0295918	0.0305214	0.03104
Puvirnituq	Nunatsiavut	0.117543	0.700157	0.629763	0.389044	0.726305	0.675953	0.468471	0.0123252	0.014125	0.0147112	0.0162524	0.0162083	0.0148815	0.015876
Qikiqtarjuaq	Nunavik	0.214734	1.12096	1.1214	1.04368	1.11544	1.14133	1.06197	0.0272967	0.0272967	0.0272967	0.0272967	0.0272967	0.0272967	0.0272967
Quaqtaq	Nunavut	0.082702	0.891814	0.868314	0.765623	0.94117	0.906884	0.838155	0.0194225	0.0106377	0.00969162	0.00988917	0.0102685	0.00977278	0.0098424
Rankin Inlet	Nunavik	0.0989825	0.626206	0.547823	0.280344	0.683585	0.595104	0.36273	0.0119986	0.0123662	0.0124417	0.0130066	0.0119917	0.0124036	0.0131171
Resolute Bay	Nunavut	0.121936	0.903529	0.883196	0.747469	0.92289	0.913707	0.796313	0.00627824	0.00627824	0.00627824	0.00627824	0.00627824	0.00627824	0.00627824
Rigolet	Nunatsiavut	0.0786583	1.03802	1.04782	1.04969	0.897408	0.891007	0.824326	0	0	0	0	0	0	0
Sachs Harbour	Inuvialuit	0.156172	0.639154	0.576498	0.382623	0.518637	0.493085	0.209059	0.00997297	0.00997297	0.00997297	0.00997297	0.00997297	0.00997297	0.00997297
Salluit	Nunavik	0.205077	0.95245	0.920791	0.771586	0.984494	0.964063	0.835968	0.015777	0.015777	0.015777	0.015777	0.015777	0.015777	0.015777
Sanikiluaq	Nunavut	0.0200119	0.426788	0.339984	0.0253915	0.467582	0.390608	0.11873	0.00374273	0.00374273	0.00374273	0.00315788	0.00374273	0.00374273	0.00374273
Taloyoak	Nunavut	0.116194	0.719654	0.657487	0.423394	0.733765	0.694993	0.484881	0.00861608	0.00861608	0.00861608	0.00861608	0.00861608	0.00861608	0.00861608
Tuktoyaktuk	Inuvialuit	0.658518	1.26113	1.1637	0.849702	1.12906	1.07782	0.676546	0.0230692	0.0230692	0.0230692	0.0230692	0.0230692	0.0230692	0.0230692
Ulukhaktok	Inuvialuit	0.149559	1.12902	1.12929	1.14342	0.816163	0.810702	0.71585	0.0130585	0.0130585	0.0130585	0.0130585	0.0130585	0.0130585	0.0130585
Umiujaq	Nunavik	0.0568371	0.423452	0.341907	0.0444251	0.466758	0.391522	0.130336	0.0170373	0.0191827	0.0196034	0.0148984	0.0193812	0.0195212	0.0204272
Whale Cove	Nunavut	0.0811967	0.612963	0.535249	0.271071	0.666282	0.58273	0.354558	0.0113371	0.0113263	0.0113283	0.0113268	0.0114821	0.0113268	0.011349
MEAN TOTAL		0.12862	0.812323	0.764745	0.592856	0.81902	0.777633	0.609248
MEAN REGION		Baseline	2040	2070	2100	2040	2070	2100
INUVIALUIT		0.289512	0.957276	0.90249	0.718014	0.819758	0.788298	0.535719
NUNATSIAVUT		0.0629925	0.927348	0.921925	0.894325	0.920559	0.885981	0.79571
NUNAVIK		0.11166	0.766067	0.716645	0.527099	0.803959	0.758298	0.595702
NUNAVUT		0.124664	0.789256	0.735095	0.544808	0.805901	0.763757	0.589994
