# Supplementary material for: An integrative climate change vulnerability index for Arctic aviation and marine transportation
Source: Nat Commun. 2019 Jun 13;10:2596. doi: 10.1038/s41467-019-10347-1 (PMC6565733; doi:10.1038/s41467-019-10347-1)
Supplement: Supplementary file 4 — Supplementary Data 2 [file 41467_2019_10347_MOESM4_ESM.xlsx]

## Sheet: Socioeconomic  Indices
Region	Communities	Airport Sensitivity	Marine Sensitivity	Disaster Sensitivity	Adaptive Capacity (*Inversed - the lower the more adapted)
Inuvialuit	Aklavik	0.665684	0.503296	0.985301	0.573463
Nunavik	Akulivik	0.663971	0.603202	0.394745	0.427266
Nunavut	Arctic Bay	0.69455	0.844352	0.723375	0.438848
Nunavut	Arviat	0.423299	0.849451	0.457878	0.403783
Nunavik	Aupaluk	0.58073	0.759817	0.41805	0.780216
Nunavut	Baker Lake	0.495431	0.771523	0.519044	0.242449
Nunavut	Cambridge Bay	0.279414	0.615766	0.515284	0.502717
Nunavut	Cape Dorset	0.533045	0.429426	0.531813	0.436373
Nunavut	Chesterfield Inlet	0.567223	0.611391	0.634665	0.298959
Nunavut	Clyde River	0.574183	0.622783	0.600545	0.745894
Nunavut	Coral Harbour	0.512753	0.914048	0.558502	0
Nunavut	Gjoa Haven	0.560203	0.728868	0.613895	0.140132
Nunavut	Grise Fiord	0.895624	0.744277	0.706302	0.797638
Nunavut	Hall Beach	0.31913	0.501372	0.743252	0.434563
Nunatsiavut	Hopedale	0.966742	0.725566	0.341889	0.882026
Nunavut	Igloolik	0.572484	0.569813	0.614876	0.531075
Nunavik	Inukjuak	0.568199	0.953047	0.367378	0.741785
Inuvialuit	Inuvik	0.140445	0.934043	0.048811	0.358996
Nunavut	Iqaluit	0.00161369	0	0.151724	0.575772
Nunavik	Ivujivik	0.613553	0.439358	0.464209	0.845848
Nunavik	Kangiqsualujjuaq	0.55718	0.707561	0.614786	0.54456
Nunavik	Kangiqsujuaq	0.557375	0.767523	0.413491	0.582538
Nunavik	Kangirsuk	0.548498	0.513836	0.381381	0.659298
Nunavut	Kimmirut	0.646131	0.543542	0.69381	0.647874
Nunavut	Kugaaruk	0.588107	0.843034	0.524552	0.299359
Nunavut	Kugluktuk	0.44279	0.75811	0.478614	0.140897
Nunavik	Kuujjuaq	0.148112	0.549884	0	0.85324
Nunavik	Kuujjuaraapik	0.375032	0.940773	0.331675	0.609431
Nunatsiavut	Makkovik	0.70669	0.956527	0.276227	0.983515
Nunatsiavut	Nain	0.999694	0.631487	0.359507	0.625
Nunavik	Naujaat	0.684713	1	0.599432	0.148944
Nunavut	Pangnirtung	0.767415	0.495332	0.813346	0.443283
Nunavut	Paulatuk	0.547363	0.837613	0.556028	0.28967
Nunavut	Pond Inlet	0.595119	0.453787	0.756263	0.509973
Inuvialuit	Postville	0.756619	0.751204	0.385301	0.767236
Nunavut	Puvirnituq	0.331528	0.685719	0.39301	0.402803
Nunatsiavut	Qikiqtarjuaq	0.575507	0.541349	0.584884	0.543077
Nunavik	Quaqtaq	0.541946	0.451912	0.433182	0.0701137
Nunavut	Rankin Inlet	0.207066	0.969534	0.509847	0.541906
Nunavut	Resolute Bay	0.252594	0.732309	1	0.457059
Nunatsiavut	Rigolet	0.828856	0.357723	0.327502	0.315881
Inuvialuit	Sachs Harbour	0.607355	0.848992	0.583105	0.989965
Nunavik	Salluit	0.549467	0.592562	0.433516	0.536358
Nunavut	Sanikiluaq	0.50656	0.805398	0.450562	0.411097
Nunavut	Taloyoak	0.477742	0.7526	0.693663	0.147046
Nunavik	Tasiujaq	0.541977	0.578127	0.365449	0.690188
Inuvialuit	Tuktoyaktuk	0.476218	0.986269	0.834893	0.444844
Inuvialuit	Ulukhaktok	0.524352	0.934043	0.532019	0.623514
Nunavik	Umiujaq	0.60255	0.917526	0.358185	0.798279
Nunavut	Whale Cove	0.556651	0.812901	0.915058	0.353615
MEAN TOTAL		0.54259	0.696772	0.519817	0.511767
	REGION	Airport Sensitivity	Marine Sensitivity	Disaster Sensitivity	Adaptive Capacity *(Inversed - the lower the more adapted)
	INUVIALUIT	0.587277	0.72194	0.583066	0.477671
	NUNATSIAVUT	0.493323	0.638683	0.568162	0.396788
	NUNAVIK	0.538235	0.640846	0.477168	0.57439
	NUNAVUT	0.544157	0.733667	0.518851	0.507877
