# Supplementary material for: An integrative climate change vulnerability index for Arctic aviation and marine transportation
Source: Nat Commun. 2019 Jun 13;10:2596. doi: 10.1038/s41467-019-10347-1 (PMC6565733; doi:10.1038/s41467-019-10347-1)
Supplement: Supplementary file 5 — Supplementary Data 3 [file 41467_2019_10347_MOESM5_ESM.xlsx]

## Sheet: Rain Airport Vulnerability
		MEAN	RCP 4.5 MEAN			RCP 8.5 MEAN			STD	RCP 4.5 STD			RCP 8.5 STD
Community	Region	Baseline	2040-4.5	2070-4.5	2100-4.5	2040-8.5	2070-8.5	2100-8.5	Baseline	2040	2070	2100	2040	2070	2100
Aklavik	Inuvialuit	0.291135	0.580318	0.593315	0.59896	0.634993	0.654583	0.670056	0.0223733	0.0198215	0.0201877	0.0203471	0.0213701	0.0219297	0.0223733
Akulivik	Nunavik	0.354483	0.647615	0.657078	0.664912	0.702363	0.708629	0.719535	0.0019675	0.00177084	0.00179673	0.00181815	0.00192054	0.00193768	0.0019675
Arctic Bay	Nunavut	0.387809	0.571378	0.589472	0.593852	0.631889	0.658719	0.680554	0	0	0	0	0	0	0
Arviat	Nunavut	0.293902	0.64197	0.645302	0.65326	0.681466	0.684939	0.690472	0.0159986	0.0159986	0.0159986	0.0159986	0.0159986	0.0159986	0.0159986
Aupaluk	Nunavik	0.438546	0.487552	0.498146	0.501301	0.528397	0.532657	0.538109	0.0102962	0.00926394	0.00948	0.00954437	0.0100977	0.0101848	0.0102962
Baker Lake	Nunavut	0.411405	0.641823	0.64981	0.665033	0.71161	0.723597	0.730928	0	0	0	0	0	0	0
Cambridge Bay	Nunavut	0.398174	0.394186	0.407271	0.416728	0.43825	0.458214	0.483267	0	0	0	0	0	0	0
Cape Dorset	Nunavut	0.420412	0.563577	0.574902	0.580795	0.633695	0.644358	0.653778	0	0	0	0	0	0	0
Chesterfield Inlet	Nunavut	0.363678	0.670906	0.680814	0.686063	0.73705	0.743031	0.747574	0.0140856	0.012641	0.0128277	0.0129266	0.0138873	0.014	0.0140856
Clyde River	Nunavut	0.423008	0.41335	0.423875	0.426725	0.467716	0.479212	0.490804	0	0	0	0	0	0	0
Coral Harbour	Nunavut	0.368464	0.756423	0.772327	0.779736	0.842304	0.851559	0.859714	0	0	0	0	0	0	0
Gjoa Haven	Nunavut	0.368714	0.607675	0.621702	0.639783	0.656424	0.694099	0.726036	0.000296898	0.000248502	0.000254231	0.00026163	0.000268431	0.000283836	0.000296898
Grise Fiord	Nunavut	0.329794	0.425458	0.439921	0.445019	0.47255	0.491494	0.507936	0	0	0	0	0	0	0
Hall Beach	Nunavut	0.30292	0.507627	0.535958	0.539837	0.577426	0.602805	0.630202	0.0033838	0.0033838	0.0033838	0.0033838	0.0033838	0.0033838	0.0033838
Hopedale	Nunatsiavut	0.295982	0.610956	0.614336	0.616482	0.611392	0.61621	0.620809	0.0108526	0.0106511	0.0107202	0.0107641	0.01066	0.0107585	0.0108526
Igloolik	Nunavut	0.420114	0.507496	0.529366	0.534587	0.574891	0.599094	0.624064	0.0116071	0.00905499	0.00951188	0.00962276	0.0104987	0.0110396	0.0116071
Inukjuak	Nunavik	0.378763	0.510768	0.520282	0.524147	0.549719	0.554794	0.56217	0	0	0	0	0	0	0
Inuvik	Inuvialuit	0.224851	0.333143	0.340407	0.348311	0.392751	0.42145	0.438984	0	0	0	0	0	0	0
Iqaluit	Nunavut	0.174645	0.380498	0.383985	0.389946	0.436445	0.446511	0.455629	0	0	0	0	0	0	0
Ivujivik	Nunavik	0.412977	0.477949	0.487126	0.494289	0.519884	0.525386	0.53231	0.0248319	0.0221671	0.0226167	0.0229678	0.0242225	0.0244923	0.0248319
Kangiqsualujjuaq	Nunavik	0.405569	0.701421	0.711706	0.716779	0.737384	0.750425	0.760614	0.0239779	0.0239779	0.0239779	0.0239779	0.0239779	0.0239779	0.0239779
Kangiqsujuaq	Nunavik	0.260468	0.593185	0.60059	0.607678	0.634623	0.641299	0.650097	0.0318466	0.0292559	0.0295918	0.0299137	0.0311403	0.0314449	0.0318466
Kangirsuk	Nunavik	0.355873	0.515172	0.5204	0.527417	0.554417	0.559213	0.564655	0.0490534	0.0448838	0.0453242	0.0459155	0.0481907	0.0485948	0.0490534
Kimmirut	Nunavut	0.432361	0.609614	0.614049	0.620005	0.658937	0.663742	0.671466	0.00440523	0.00399945	0.00402855	0.00406761	0.00432303	0.00435457	0.00440523
Kugaaruk	Nunavut	0.270352	0.57052	0.586609	0.598791	0.628909	0.656286	0.691541	0	0	0	0	0	0	0
Kugluktuk	Nunavut	0.480532	0.597529	0.611675	0.621293	0.661103	0.689422	0.705462	0	0	0	0	0	0	0
Kuujjuaq	Nunavik	0.303779	0.338383	0.346774	0.350519	0.373564	0.378903	0.384459	0.0234947	0.0234947	0.0234947	0.0234947	0.0234947	0.0234947	0.0234947
Kuujjuaraapik	Nunavik	0.352843	0.584472	0.599088	0.598162	0.611089	0.619821	0.629328	0	0	0	0	0	0	0
Makkovik	Nunatsiavut	0.354129	0.569466	0.571889	0.575367	0.570171	0.57512	0.578797	0.137479	0.135444	0.135972	0.136731	0.135598	0.136677	0.137479
Nain	Nunatsiavut	0.397628	0.696765	0.702372	0.707934	0.70865	0.712506	0.716883	0.0183029	0.017811	0.0179481	0.0180841	0.0181016	0.0181959	0.0183029
Naujaat	Nunavut	0.377433	0.729893	0.742472	0.745737	0.78632	0.794118	0.801358	0	0	0	0	0	0	0
Pangnirtung	Nunavut	0.485448	0.561929	0.578158	0.581913	0.631704	0.651802	0.685414	0	0	0	0	0	0	0
Paulatuk	Nunavut	0.363732	0.524036	0.534554	0.54329	0.577552	0.597384	0.617139	0	0	0	0	0	0	0
Pond Inlet	Inuvialuit	0.357065	0.637763	0.641207	0.644473	0.637839	0.643571	0.648601	0.0365199	0.0359632	0.0361401	0.0363078	0.0359671	0.0362615	0.0365199
Postville	Nunavut	0.297946	0.590925	0.602973	0.612123	0.643314	0.649629	0.659781	0.00870091	0.00870091	0.00870091	0.0087009	0.0087009	0.00870091	0.00870091
Puvirnituq	Nunatsiavut	0.466881	0.58005	0.587058	0.591011	0.636632	0.641216	0.647334	0.00817138	0.00732203	0.00741051	0.00746041	0.00803628	0.00809414	0.00817138
Qikiqtarjuaq	Nunavik	0.384037	0.513578	0.515331	0.5245	0.564	0.568307	0.572634	0.047315	0.0450456	0.0451123	0.0454621	0.0469806	0.0471473	0.047315
Rankin Inlet	Nunavik	0.52203	0.692568	0.718606	0.718886	0.770672	0.790603	0.809451	0	0	0	0	0	0	0
Resolute Bay	Nunavut	0.449669	0.456935	0.471575	0.481002	0.501421	0.524379	0.562645	0	0	0	0	0	0	0
Rigolet	Nunatsiavut	0.416503	0.888135	0.889889	0.895135	0.887241	0.895312	0.900788	0.0563307	0.0555394	0.0556491	0.0559772	0.0554836	0.0559882	0.0563307
Sachs Harbour	Inuvialuit	0.353674	0.297348	0.309211	0.313412	0.327291	0.342637	0.364182	0	0	0	0	0	0	0
Salluit	Nunavik	0.297773	0.568614	0.577789	0.584222	0.620452	0.627089	0.636644	0	0	0	0	0	0	0
Sanikiluaq	Nunavut	0.147031	0.650594	0.653355	0.660355	0.695019	0.701429	0.710886	0.0270623	0.0250462	0.0251384	0.0253723	0.0265312	0.0267457	0.0270623
Taloyoak	Nunavut	0.318806	0.58573	0.605126	0.62745	0.6433	0.678836	0.706861	0.00847381	0.00709525	0.00731488	0.00756826	0.00774849	0.00815354	0.00847381
Tasiujaq	Nunavik	0.330973	0.515377	0.531104	0.533349	0.557101	0.561689	0.568894	0	0	0	0	0	0	0
Tuktoyaktuk	Inuvialuit	0.332391	0.493703	0.50865	0.51151	0.543945	0.570519	0.5911	0.00842743	0.00842743	0.00842744	0.00842743	0.00842744	0.00842744	0.00842743
Ulukhaktok	Inuvialuit	0.298195	0.421674	0.430612	0.431381	0.450154	0.477934	0.500364	0	0	0	0	0	0	0
Umiujaq	Nunavik	0.308516	0.532118	0.541596	0.542914	0.560571	0.568245	0.577434	0.0126176	0.0116274	0.0118345	0.0118633	0.0122491	0.0124168	0.0126176
Whale Cove	Nunavut	0.392015	0.774007	0.775598	0.781738	0.827273	0.831742	0.836919	0	0	0	0	0	0	0
MEAN TOTAL		0.358641	0.561677	0.572355	0.578533	0.608201	0.621521	0.634993
MEAN REGION		Baseline	2040	2070	2100	2040	2070	2100	MEAN TOTAL
INUVIALUIT		0.309552	0.460658	0.470567	0.474675	0.497829	0.518449	0.535548	0.466754
NUNATSIAVUT		0.386225	0.669074	0.673109	0.677186	0.682817	0.688073	0.692922	0.638487
NUNAVIK		0.364759	0.548484	0.558973	0.563505	0.591731	0.599076	0.607595	0.547732
NUNAVUT		0.361598	0.572253	0.584619	0.592711	0.629857	0.646517	0.663768	0.57876

## Sheet: Rain Marine Vulnerability
		MEAN	RCP 4.5 MEAN			RCP 8.5 MEAN			STD	RCP 4.5 STD			RCP 8.5 STD
Community	Region	Baseline	2040-4.5	2070-4.5	2100-4.5	2040-8.5	2070-8.5	2100-8.5	Baseline	2040	2070	2100	2040	2070	2100
Aklavik	Inuvialuit	0.391866	0.55207	0.565067	0.570712	0.606745	0.626334	0.641808	0.0140783	0.0184029	0.0187668	0.0189253	0.019943	0.0205002	0.0209421
Akulivik	Nunavik	0.379787	0.635387	0.644851	0.652685	0.690136	0.696402	0.707307	0.00103849	0.0017374	0.00176329	0.00178471	0.0018871	0.00190424	0.00193407
Arctic Bay	Nunavut	0.44221	0.600611	0.618705	0.623084	0.661122	0.687952	0.709787	0	0	0	0	0	0	0
Arviat	Nunavut	0.472596	0.726757	0.730089	0.738047	0.766253	0.769726	0.775258	0.0105654	0.0105654	0.0105654	0.0105654	0.0105654	0.0105654	0.0105654
Aupaluk	Nunavik	0.320087	0.513737	0.524332	0.527486	0.554582	0.558843	0.564294	0.0058437	0.00912739	0.0093234	0.00938197	0.00988848	0.00996865	0.0100714
Baker Lake	Nunavut	0.466225	0.702479	0.710466	0.725688	0.772266	0.784253	0.791584	0	0	0	0	0	0	0
Cambridge Bay	Nunavut	0.32342	0.457138	0.470223	0.479679	0.501202	0.521165	0.546219	0	0	0	0	0	0	0
Cape Dorset	Nunavut	0.33562	0.543325	0.55465	0.560542	0.613443	0.624105	0.633525	0	0	0	0	0	0	0
Chesterfield Inlet	Nunavut	0.44173	0.680275	0.690183	0.695433	0.746419	0.7524	0.756943	0.00832296	0.0128176	0.0130042	0.0131032	0.0140638	0.0141765	0.0142621
Clyde River	Nunavut	0.277971	0.420968	0.431494	0.434344	0.475335	0.48683	0.498423	0	0	0	0	0	0	0
Coral Harbour	Nunavut	0.580856	0.856747	0.872651	0.88006	0.942628	0.951883	0.960038	0	0	0	0	0	0	0
Gjoa Haven	Nunavut	0.477246	0.646375	0.660402	0.678483	0.695124	0.732798	0.764735	0.000195156	0.000264321	0.000270057	0.000277449	0.000284258	0.000299663	0.000312725
Grise Fiord	Nunavut	0.281033	0.402711	0.417175	0.422272	0.449804	0.468747	0.485189	0	0	0	0	0	0	0
Hall Beach	Nunavut	0.388887	0.543672	0.572003	0.575881	0.61347	0.63885	0.666246	0.00147917	0.00147918	0.00147917	0.00147918	0.00147917	0.00147918	0.00147918
Hopedale	Nunatsiavut	0.334297	0.576789	0.580169	0.582315	0.577224	0.582043	0.586642	0.00810043	0.0131863	0.0132573	0.0133024	0.0131955	0.0132967	0.0133934
Igloolik	Nunavut	0.356431	0.509798	0.531668	0.536889	0.577193	0.601396	0.626366	0.0122114	0.0161533	0.0167178	0.0168526	0.0178941	0.01852	0.0191662
Inukjuak	Nunavik	0.362656	0.570505	0.580018	0.583883	0.609456	0.614531	0.621907	0	0	0	0	0	0	0
Inuvik	Inuvialuit	0.318442	0.50066	0.507924	0.515828	0.560268	0.588967	0.606501	0	0	0	0	0	0	0
Iqaluit	Nunavut	0.174645	0.380498	0.383985	0.389946	0.436445	0.446511	0.455629	0	0	0	0	0	0	0
Ivujivik	Nunavik	0.271722	0.453689	0.462866	0.470029	0.495624	0.501125	0.50805	0.015595	0.0244539	0.0249027	0.0252531	0.0265057	0.0267751	0.0271141
Kangiqsualujjuaq	Nunavik	0.439555	0.729572	0.739856	0.74493	0.765535	0.778576	0.788764	0.0178455	0.0178455	0.0178455	0.0178455	0.0178455	0.0178455	0.0178455
Kangiqsujuaq	Nunavik	0.390198	0.629709	0.637114	0.644202	0.671147	0.677823	0.686621	0.0185319	0.0298822	0.0302333	0.0305694	0.0318471	0.0321637	0.0325809
Kangirsuk	Nunavik	0.292622	0.510021	0.515248	0.522266	0.549265	0.554061	0.559503	0.0240859	0.041955	0.0423896	0.0429732	0.0452207	0.0456203	0.0460737
Kimmirut	Nunavut	0.377681	0.589666	0.594101	0.600057	0.638989	0.643794	0.651518	0.00247782	0.00386858	0.00389767	0.00393675	0.00419216	0.00422369	0.00427437
Kugaaruk	Nunavut	0.452298	0.624644	0.640733	0.652914	0.683033	0.710409	0.745665	0	0	0	0	0	0	0
Kugluktuk	Nunavut	0.45071	0.670805	0.684951	0.69457	0.734379	0.762699	0.778738	0	0	0	0	0	0	0
Kuujjuaq	Nunavik	0.204406	0.395759	0.404149	0.407895	0.43094	0.436278	0.441835	0.0149347	0.0149347	0.0149347	0.0149347	0.0149347	0.0149347	0.0149347
Kuujjuaraapik	Nunavik	0.41797	0.683636	0.698251	0.697325	0.710253	0.718985	0.728492	0	0	0	0	0	0	0
Makkovik	Nunatsiavut	0.349766	0.589438	0.591861	0.595339	0.590143	0.595092	0.598769	0.0575478	0.10844	0.108961	0.109709	0.108591	0.109656	0.110447
Nain	Nunatsiavut	0.360004	0.633761	0.639369	0.64493	0.645646	0.649503	0.653879	0.00743342	0.0141275	0.0142646	0.0144006	0.0144181	0.0145124	0.0146194
Naujaat	Nunavut	0.43211	0.676555	0.689134	0.692399	0.732981	0.740779	0.748019	0	0	0	0	0	0	0
Pangnirtung	Nunavut	0.440816	0.623982	0.640211	0.643966	0.693757	0.713855	0.747467	0	0	0	0	0	0	0
Paulatuk	Nunavut	0.337409	0.497713	0.50823	0.516967	0.551228	0.571061	0.590816	0	0	0	0	0	0	0
Pond Inlet	Inuvialuit	0.371007	0.640056	0.6435	0.646766	0.640132	0.645864	0.650894	0.0180978	0.0319445	0.0321225	0.0322913	0.0319485	0.0322447	0.0325047
Postville	Nunavut	0.401305	0.661256	0.673305	0.682454	0.713645	0.71996	0.730113	0.00206507	0.00206507	0.00206507	0.00206507	0.00206507	0.00206507	0.00206507
Puvirnituq	Nunatsiavut	0.35092	0.573905	0.580913	0.584867	0.630487	0.635071	0.64119	0.0044297	0.00724447	0.00733294	0.00738284	0.00795871	0.00801657	0.00809381
Qikiqtarjuaq	Nunavik	0.437774	0.653406	0.655159	0.664328	0.703827	0.708135	0.712462	0.025337	0.0347501	0.0348273	0.0352313	0.0369737	0.0371639	0.037355
Rankin Inlet	Nunavik	0.539832	0.76552	0.791558	0.791838	0.843624	0.863554	0.882403	0	0	0	0	0	0	0
Resolute Bay	Nunavut	0.447004	0.549456	0.564096	0.573523	0.593942	0.6169	0.655167	0	0	0	0	0	0	0
Rigolet	Nunatsiavut	0.423325	0.789914	0.791667	0.796913	0.78902	0.797091	0.802567	0.0264726	0.0493972	0.0495068	0.0498349	0.0493413	0.049846	0.0501884
Sachs Harbour	Inuvialuit	0.255359	0.327856	0.339719	0.34392	0.357798	0.373145	0.39469	0	0	0	0	0	0	0
Salluit	Nunavik	0.340324	0.576546	0.585721	0.592154	0.628385	0.635021	0.644576	0	0	0	0	0	0	0
Sanikiluaq	Nunavut	0.444253	0.71081	0.71357	0.720571	0.755235	0.761644	0.771102	0.0149645	0.0240353	0.0241292	0.0243675	0.0255471	0.0257653	0.0260871
Taloyoak	Nunavut	0.484058	0.649376	0.668772	0.691096	0.706945	0.742481	0.770507	0.00619338	0.00799846	0.00821427	0.00846343	0.00864079	0.00903972	0.00935546
Tasiujaq	Nunavik	0.30329	0.520472	0.536199	0.538444	0.562196	0.566784	0.573989	0	0	0	0	0	0	0
Tuktoyaktuk	Inuvialuit	0.460733	0.590758	0.605705	0.608565	0.641	0.667574	0.688155	0.0080801	0.00808011	0.00808011	0.0080801	0.0080801	0.0080801	0.0080801
Ulukhaktok	Inuvialuit	0.361626	0.492166	0.501103	0.501873	0.520645	0.548425	0.570855	0	0	0	0	0	0	0
Umiujaq	Nunavik	0.355975	0.579577	0.589055	0.590374	0.60803	0.615704	0.624894	0.00777847	0.0126644	0.0128715	0.0129003	0.0132861	0.0134538	0.0136546
Whale Cove	Nunavut	0.566378	0.818354	0.819945	0.826086	0.87162	0.876089	0.881266	0	0	0	0	0	0	0
MEAN TOTAL		0.385437	0.592426	0.603104	0.609282	0.63895	0.65227	0.665742
MEAN REGION		Baseline	2040	2070	2100	2040	2070	2100	MEAN TOTAL
INUVIALUIT		0.359839	0.517261	0.52717	0.531277	0.554432	0.575051	0.592151	0.522454
NUNATSIAVUT		0.363662	0.632761	0.636796	0.640873	0.646504	0.65176	0.656609	0.604138
NUNAVIK		0.361157	0.586967	0.597456	0.601988	0.630214	0.637559	0.646078	0.580203
NUNAVUT		0.410537	0.605999	0.618364	0.626456	0.663602	0.680262	0.697513	0.614676

## Sheet: Snow Airport Vulnerability
		MEAN	RCP 4.5 MEAN			RCP 8.5 MEAN			STD	RCP 4.5 STD			RCP 8.5 STD
Community	Region	Baseline	2040-4.5	2070-4.5	2100-4.5	2040-8.5	2070-8.5	2100-8.5	Baseline	2040	2070	2100	2040	2070	2100
Aklavik	Inuvialuit	0.36167	0.454329	0.450849	0.449157	0.455132	0.448921	0.439113	0.0139407	0.0163536	0.0162604	0.0162152	0.0163751	0.0162089	0.0159475
Akulivik	Nunavik	0.312748	0.42345	0.417234	0.414812	0.423612	0.415191	0.397476	0.000855179	0.00115788	0.00114089	0.00113427	0.00115833	0.00113531	0.00108686
Arctic Bay	Nunavut	0.372789	0.503995	0.499438	0.49792	0.501511	0.495314	0.488124	0	0	0	0	0	0	0
Arviat	Nunavut	0.281187	0.387811	0.381502	0.379212	0.382885	0.37533	0.365792	0.0159986	0.0159986	0.0159986	0.0159986	0.0159986	0.0159986	0.0159986
Aupaluk	Nunavik	0.234627	0.325179	0.318719	0.318293	0.323629	0.316533	0.306356	0.00420616	0.00598191	0.00585319	0.00584472	0.00595102	0.0058097	0.00560751
Baker Lake	Nunavut	0.323519	0.443155	0.437655	0.440669	0.442004	0.435212	0.428677	0	0	0	0	0	0	0
Cambridge Bay	Nunavut	0.225908	0.324337	0.317817	0.319081	0.323373	0.315208	0.307805	0	0	0	0	0	0	0
Cape Dorset	Nunavut	0.303955	0.41254	0.406817	0.401982	0.410115	0.401616	0.388643	0	0	0	0	0	0	0
Chesterfield Inlet	Nunavut	0.35791	0.470535	0.464127	0.464693	0.469729	0.461252	0.449104	0.00674364	0.0088657	0.00874496	0.00875563	0.00885051	0.0086908	0.00846191
Clyde River	Nunavut	0.2915	0.439188	0.435759	0.418689	0.438861	0.428538	0.408606	0	0	0	0	0	0	0
Coral Harbour	Nunavut	0.393534	0.537287	0.532258	0.52381	0.53509	0.523127	0.510559	0	0	0	0	0	0	0
Gjoa Haven	Nunavut	0.371136	0.493349	0.486179	0.484622	0.488009	0.479118	0.468138	0.000151768	0.000201746	0.000198812	0.000198176	0.000199562	0.000195925	0.000191434
Grise Fiord	Nunavut	0.373031	0.550455	0.54185	0.514102	0.551913	0.515416	0.493678	0	0	0	0	0	0	0
Hall Beach	Nunavut	0.302646	0.418479	0.414964	0.412136	0.41869	0.410743	0.401326	0.0033838	0.0033838	0.0033838	0.0033838	0.0033838	0.0033838	0.0033838
Hopedale	Nunatsiavut	0.293872	0.405856	0.398664	0.395622	0.40529	0.392948	0.378681	0.00448057	0.00654599	0.00640722	0.00634871	0.00653504	0.00629737	0.00602492
Igloolik	Nunavut	0.305909	0.417669	0.412993	0.410488	0.415226	0.409011	0.402441	0.00587186	0.00734735	0.00726818	0.00722627	0.00730585	0.00720171	0.00709401
Inukjuak	Nunavik	0.228571	0.304564	0.301057	0.29887	0.306531	0.296903	0.285475	0	0	0	0	0	0	0
Inuvik	Inuvialuit	0.10305	0.196424	0.192028	0.192333	0.197386	0.190552	0.182795	0	0	0	0	0	0	0
Iqaluit	Nunavut	0.128238	0.254292	0.248987	0.248078	0.252841	0.246938	0.238961	0	0	0	0	0	0	0
Ivujivik	Nunavik	0.230973	0.313626	0.308795	0.305397	0.312105	0.306091	0.293387	0.0101526	0.0141439	0.0139093	0.0137443	0.0140699	0.013778	0.0131619
Kangiqsualujjuaq	Nunavik	0.342889	0.486794	0.482648	0.479259	0.485428	0.480068	0.469276	0.0239779	0.0239779	0.0239779	0.0239779	0.0239779	0.0239779	0.0239779
Kangiqsujuaq	Nunavik	0.286073	0.411201	0.40748	0.405812	0.411549	0.403851	0.391643	0.0159209	0.0211575	0.0209964	0.0209243	0.0211726	0.0208395	0.0203136
Kangirsuk	Nunavik	0.253772	0.36045	0.359039	0.354627	0.361906	0.3534	0.341765	0.0228834	0.0318535	0.0317348	0.0313635	0.0319761	0.0312602	0.0302812
Kimmirut	Nunavut	0.320706	0.431649	0.424969	0.423496	0.429438	0.422065	0.411418	0.00210403	0.00283188	0.00278805	0.0027784	0.00281738	0.00276901	0.00269916
Kugaaruk	Nunavut	0.334386	0.457979	0.452732	0.449937	0.456121	0.44668	0.436328	0	0	0	0	0	0	0
Kugluktuk	Nunavut	0.30755	0.428928	0.422413	0.423808	0.42467	0.420651	0.410243	0	0	0	0	0	0	0
Kuujjuaq	Nunavik	0.100284	0.184875	0.18084	0.180615	0.183517	0.177847	0.168412	0.0234947	0.0234947	0.0234947	0.0234947	0.0234947	0.0234947	0.0234947
Kuujjuaraapik	Nunavik	0.217586	0.307947	0.303961	0.30149	0.306669	0.301422	0.291155	0	0	0	0	0	0	0
Makkovik	Nunatsiavut	0.248691	0.351835	0.347374	0.345224	0.352585	0.34397	0.330372	0.0654916	0.0879842	0.0870111	0.0865424	0.0881475	0.086269	0.0833037
Nain	Nunatsiavut	0.366973	0.504432	0.499061	0.49451	0.503363	0.496224	0.47974	0.00974677	0.013108	0.0129766	0.0128653	0.0130818	0.0129073	0.0125042
Naujaat	Nunavut	0.480149	0.696025	0.690998	0.678173	0.696104	0.678861	0.660985	0	0	0	0	0	0	0
Pangnirtung	Nunavut	0.324765	0.439157	0.433908	0.434189	0.437288	0.431063	0.424272	0	0	0	0	0	0	0
Paulatuk	Nunavut	0.354261	0.507262	0.501289	0.498521	0.504661	0.495188	0.48557	0	0	0	0	0	0	0
Pond Inlet	Inuvialuit	0.289455	0.408092	0.402604	0.399829	0.409356	0.398565	0.38498	0.0182758	0.0242331	0.0239552	0.0238147	0.0242971	0.0237508	0.0230641
Postville	Nunavut	0.245474	0.352229	0.346578	0.345217	0.3527	0.343163	0.328544	0.00870091	0.00870091	0.00870091	0.00870091	0.00870091	0.00870091	0.00870091
Puvirnituq	Nunatsiavut	0.376519	0.597072	0.593806	0.572668	0.596122	0.582637	0.55	0.00475284	0.00753691	0.00749568	0.00722886	0.00752492	0.00735469	0.00694271
Qikiqtarjuaq	Nunavik	0.225415	0.322235	0.31715	0.318344	0.322596	0.313768	0.304643	0.0347764	0.0380423	0.0378653	0.0379068	0.0380549	0.0377478	0.0374323
Rankin Inlet	Nunavik	0.41241	0.551875	0.545973	0.544663	0.551219	0.538252	0.52693	0	0	0	0	0	0	0
Resolute Bay	Nunavut	0.327837	0.447481	0.439752	0.437739	0.445337	0.436195	0.424044	0	0	0	0	0	0	0
Rigolet	Nunatsiavut	0.400366	0.558537	0.549744	0.544714	0.557015	0.542616	0.523577	0.0250368	0.0349281	0.0343782	0.0340636	0.0348329	0.0339324	0.0327418
Sachs Harbour	Inuvialuit	0.201517	0.26709	0.265105	0.265047	0.266704	0.262673	0.256079	0	0	0	0	0	0	0
Salluit	Nunavik	0.28037	0.39432	0.388586	0.383189	0.393632	0.385148	0.369919	0	0	0	0	0	0	0
Sanikiluaq	Nunavut	0.286037	0.362421	0.353125	0.346552	0.361756	0.349307	0.328304	0.0130961	0.0155407	0.0152405	0.0150286	0.0155192	0.0151174	0.0144422
Taloyoak	Nunavut	0.370062	0.500435	0.496742	0.494153	0.498826	0.487628	0.480402	0.00470466	0.00613633	0.00609512	0.00606625	0.00611838	0.00599355	0.00591314
Tasiujaq	Nunavik	0.234406	0.330032	0.324266	0.324389	0.328397	0.323139	0.311669	0	0	0	0	0	0	0
Tuktoyaktuk	Inuvialuit	0.321076	0.408244	0.402343	0.403185	0.408355	0.401571	0.391458	0.00842743	0.00842743	0.00842743	0.00842743	0.00842743	0.00842743	0.00842743
Ulukhaktok	Inuvialuit	0.252682	0.342661	0.337644	0.338131	0.339975	0.334995	0.32682	0	0	0	0	0	0	0
Umiujaq	Nunavik	0.227934	0.308309	0.304117	0.303321	0.30807	0.302486	0.293319	0.00498063	0.0067369	0.00664531	0.0066279	0.00673167	0.00660966	0.00640936
Whale Cove	Nunavut	0.425405	0.535366	0.527772	0.525843	0.531908	0.519362	0.510496	0	0	0	0	0	0	0
MEAN TOTAL		0.2982	0.414928	0.409586	0.406257	0.413861	0.404832	0.392806
MEAN REGION		Baseline	2040	2070	2100	2040	2070	2100	MEAN TOTAL
INUVIALUIT		0.254908	0.34614	0.341762	0.34128	0.346151	0.339546	0.330207	0.328571
NUNATSIAVUT		0.337284	0.483547	0.47773	0.470548	0.482875	0.471679	0.452474	0.453734
NUNAVIK		0.25629	0.358918	0.354276	0.352363	0.35849	0.351007	0.339388	0.338676
NUNAVUT		0.325329	0.450501	0.444609	0.440546	0.448711	0.438624	0.427186	0.425072

## Sheet: Snow Marine Vulnerability
		MEAN	RCP 4.5 MEAN			RCP 8.5 MEAN			STD	RCP 4.5 STD			RCP 8.5 STD
Community	Region	Baseline	2040-4.5	2070-4.5	2100-4.5	2040-8.5	2070-8.5	2100-8.5	Baseline	2040	2070	2100	2040	2070	2100
Aklavik	Inuvialuit	0.333422	0.426081	0.4226	0.420909	0.426883	0.420673	0.410865	0.0126113	0.0149707	0.014879	0.0148344	0.0149919	0.0148282	0.0145712
Akulivik	Nunavik	0.300521	0.411223	0.405007	0.402584	0.411384	0.402964	0.385249	0.000821746	0.00112445	0.00110746	0.00110083	0.00112489	0.00110187	0.00105343
Arctic Bay	Nunavut	0.402022	0.533228	0.52867	0.527153	0.530744	0.524547	0.517356	0	0	0	0	0	0	0
Arviat	Nunavut	0.365974	0.472598	0.466289	0.463999	0.467672	0.460117	0.450579	0.0105654	0.0105654	0.0105654	0.0105654	0.0105654	0.0105654	0.0105654
Aupaluk	Nunavik	0.260813	0.351364	0.344904	0.344479	0.349815	0.342719	0.332541	0.00505221	0.00631766	0.00621721	0.00621063	0.00629345	0.00618351	0.00602856
Baker Lake	Nunavut	0.384175	0.503811	0.498311	0.501325	0.50266	0.495868	0.489333	0	0	0	0	0	0	0
Cambridge Bay	Nunavut	0.28886	0.387289	0.380769	0.382032	0.386325	0.37816	0.370757	0	0	0	0	0	0	0
Cape Dorset	Nunavut	0.283702	0.392288	0.386565	0.381729	0.389863	0.381363	0.36839	0	0	0	0	0	0	0
Chesterfield Inlet	Nunavut	0.367279	0.479904	0.473496	0.474062	0.479098	0.470622	0.458473	0.00692017	0.00904223	0.00892149	0.00893216	0.00902704	0.00886733	0.00863844
Clyde River	Nunavut	0.299119	0.446806	0.443378	0.426308	0.44648	0.436157	0.416225	0	0	0	0	0	0	0
Coral Harbour	Nunavut	0.493858	0.637611	0.632581	0.624134	0.635414	0.623451	0.610882	0	0	0	0	0	0	0
Gjoa Haven	Nunavut	0.409835	0.532049	0.524879	0.523321	0.526709	0.517817	0.506837	0.000167591	0.000217566	0.000214638	0.000214003	0.000215392	0.000211748	0.000207261
Grise Fiord	Nunavut	0.350285	0.527708	0.519103	0.491355	0.529166	0.49267	0.470931	0	0	0	0	0	0	0
Hall Beach	Nunavut	0.338691	0.454523	0.451009	0.448181	0.454734	0.446787	0.437371	0.00147917	0.00147917	0.00147917	0.00147918	0.00147917	0.00147918	0.00147918
Hopedale	Nunatsiavut	0.259705	0.371689	0.364496	0.361455	0.371122	0.358781	0.344514	0.00654373	0.00888283	0.00873225	0.00866859	0.00887097	0.00861263	0.00831412
Igloolik	Nunavut	0.308211	0.419971	0.415295	0.41279	0.417528	0.411313	0.404743	0.0109811	0.0138404	0.0137202	0.0136559	0.0137776	0.013618	0.0134493
Inukjuak	Nunavik	0.288308	0.364301	0.360794	0.358606	0.366268	0.35664	0.345212	0	0	0	0	0	0	0
Inuvik	Inuvialuit	0.270567	0.363942	0.359545	0.359851	0.364903	0.358069	0.350312	0	0	0	0	0	0	0
Iqaluit	Nunavut	0.128238	0.254292	0.248987	0.248078	0.252841	0.246938	0.238961	0	0	0	0	0	0	0
Ivujivik	Nunavik	0.206713	0.289366	0.284535	0.281137	0.287844	0.281831	0.269126	0.0124674	0.0164489	0.0162149	0.0160504	0.0163752	0.016084	0.0154695
Kangiqsualujjuaq	Nunavik	0.371039	0.514945	0.510799	0.50741	0.513579	0.508218	0.497427	0.0178455	0.0178455	0.0178455	0.0178455	0.0178455	0.0178455	0.0178455
Kangiqsujuaq	Nunavik	0.322597	0.447725	0.444004	0.442336	0.448073	0.440375	0.428167	0.0153327	0.0212565	0.0210803	0.0210012	0.021273	0.0209083	0.02033
Kangirsuk	Nunavik	0.24862	0.355298	0.353887	0.349475	0.356755	0.348248	0.336614	0.0205699	0.0291778	0.0290625	0.0287018	0.029297	0.0286016	0.0276522
Kimmirut	Nunavut	0.300758	0.411701	0.405021	0.403549	0.40949	0.402117	0.39147	0.00197316	0.00270102	0.00265719	0.00264753	0.00268651	0.00263814	0.00256829
Kugaaruk	Nunavut	0.38851	0.512103	0.506856	0.504061	0.510245	0.500804	0.490452	0	0	0	0	0	0	0
Kugluktuk	Nunavut	0.380826	0.502205	0.49569	0.497085	0.497947	0.493928	0.483519	0	0	0	0	0	0	0
Kuujjuaq	Nunavik	0.157659	0.242251	0.238216	0.237991	0.240893	0.235223	0.225787	0.0149347	0.0149347	0.0149347	0.0149347	0.0149347	0.0149347	0.0149347
Kuujjuaraapik	Nunavik	0.316749	0.407111	0.403124	0.400654	0.405833	0.400585	0.390319	0	0	0	0	0	0	0
Makkovik	Nunatsiavut	0.268663	0.371807	0.367346	0.365196	0.372557	0.363942	0.350344	0.0411159	0.0621329	0.061202	0.060754	0.0622893	0.0604929	0.0576678
Nain	Nunatsiavut	0.30397	0.441428	0.436057	0.431506	0.44036	0.43322	0.416737	0.00606324	0.00942444	0.0092931	0.00918182	0.00939831	0.00922373	0.00882067
Naujaat	Nunavut	0.426811	0.642686	0.637659	0.624834	0.642765	0.625522	0.607646	0	0	0	0	0	0	0
Pangnirtung	Nunavut	0.386818	0.50121	0.495961	0.496242	0.499341	0.493116	0.486325	0	0	0	0	0	0	0
Paulatuk	Nunavut	0.327937	0.480939	0.474966	0.472198	0.478338	0.468864	0.459246	0	0	0	0	0	0	0
Pond Inlet	Inuvialuit	0.291748	0.410385	0.404897	0.402121	0.411649	0.400858	0.387273	0.0140676	0.0201133	0.019832	0.0196898	0.020178	0.0196251	0.0189296
Postville	Nunavut	0.315806	0.422561	0.416909	0.415549	0.423032	0.413494	0.398876	0.00206507	0.00206507	0.00206507	0.00206507	0.00206507	0.00206507	0.00206507
Puvirnituq	Nunatsiavut	0.370374	0.590928	0.587661	0.566523	0.589978	0.576492	0.543855	0.00467527	0.00745935	0.00741811	0.00715129	0.00744735	0.00727713	0.00686514
Qikiqtarjuaq	Nunavik	0.365243	0.462063	0.456978	0.458171	0.462424	0.453596	0.444471	0.022229	0.0263864	0.0261664	0.026218	0.026402	0.0260202	0.025626
Rankin Inlet	Nunavik	0.485362	0.624826	0.618924	0.617614	0.62417	0.611204	0.599882	0	0	0	0	0	0	0
Resolute Bay	Nunavut	0.420358	0.540002	0.532274	0.530261	0.537859	0.528716	0.516566	0	0	0	0	0	0	0
Rigolet	Nunatsiavut	0.302144	0.460316	0.451523	0.446493	0.458793	0.444394	0.425356	0.0188945	0.0287858	0.0282359	0.0279214	0.0286906	0.0277901	0.0265996
Sachs Harbour	Inuvialuit	0.232025	0.297598	0.295612	0.295555	0.297212	0.293181	0.286587	0	0	0	0	0	0	0
Salluit	Nunavik	0.288303	0.402252	0.396519	0.391121	0.401564	0.39308	0.377852	0	0	0	0	0	0	0
Sanikiluaq	Nunavut	0.346252	0.422637	0.413341	0.406767	0.421972	0.409523	0.38852	0.0116301	0.014229	0.0139127	0.013689	0.0142064	0.0137828	0.0130682
Taloyoak	Nunavut	0.433707	0.564081	0.560388	0.557799	0.562472	0.551274	0.544048	0.0056614	0.00705819	0.00701785	0.00698961	0.00704062	0.00691848	0.00683985
Tasiujaq	Nunavik	0.239501	0.335127	0.329361	0.329484	0.333492	0.328234	0.316764	0	0	0	0	0	0	0
Tuktoyaktuk	Inuvialuit	0.418131	0.505299	0.499398	0.50024	0.50541	0.498626	0.488512	0.00808009	0.0080801	0.00808009	0.0080801	0.0080801	0.0080801	0.0080801
Ulukhaktok	Inuvialuit	0.323174	0.413152	0.408136	0.408623	0.410467	0.405487	0.397312	0	0	0	0	0	0	0
Umiujaq	Nunavik	0.275394	0.355768	0.351577	0.35078	0.355529	0.349945	0.340779	0.00601767	0.00777394	0.00768235	0.00766494	0.00776871	0.0076467	0.0074464
Whale Cove	Nunavut	0.469753	0.579713	0.572119	0.57019	0.576256	0.563709	0.554844	0	0	0	0	0	0	0
MEAN TOTAL		0.32895	0.445677	0.440335	0.437006	0.44461	0.435581	0.423555
MEAN REGION		Baseline	2040	2070	2100	2040	2070	2100	MEAN TOTAL
INUVIALUIT		0.311511	0.402743	0.398365	0.397883	0.402754	0.396149	0.38681	0.385174
NUNATSIAVUT		0.300971	0.447234	0.441417	0.434235	0.446562	0.435366	0.416161	0.417421
NUNAVIK		0.294773	0.397401	0.392759	0.390846	0.396973	0.38949	0.377871	0.377159
NUNAVUT		0.359074	0.484247	0.478355	0.474292	0.482456	0.47237	0.460931	0.458818

## Sheet: Temperature Summer Airport Vuln
		MEAN	RCP 4.5 MEAN			RCP 8.5 MEAN			STD	RCP 4.5 STD			RCP 8.5 STD
Community	Region	Baseline	2040-4.5	2070-4.5	2100-4.5	2040-8.5	2070-8.5	2100-8.5	Baseline	2040	2070	2100	2040	2070	2100
Aklavik	Inuvialuit	0.53716	0.811819	0.833976	0.840943	0.810333	0.840952	0.880592	0.00917994	0.0138738	0.0142525	0.0143715	0.0138484	0.0143717	0.0150491
Akulivik	Nunavik	0.430321	0.715144	0.753965	0.765839	0.710132	0.748323	0.795978	0.0110945	0.0111653	0.011177	0.0111807	0.0111639	0.0111753	0.0111903
Arctic Bay	Nunavut	0.403705	0.543294	0.572271	0.583319	0.542678	0.583335	0.62997	0	0	0	0	0	0	0
Arviat	Nunavut	0.475448	0.84137	0.860764	0.86806	0.839261	0.863192	0.872498	0	0	0	0	0	0	0
Aupaluk	Nunavik	0.346577	0.592563	0.619578	0.628207	0.590512	0.620423	0.63776	0.0184698	0.0210536	0.021351	0.0214466	0.0210311	0.0213604	0.0215525
Baker Lake	Nunavut	0.518804	0.874969	0.907947	0.921461	0.878361	0.921391	0.94829	0	0	0	0	0	0	0
Cambridge Bay	Nunavut	0.338975	0.567305	0.597752	0.611005	0.569636	0.60843	0.659002	0.0139347	0.0233209	0.0245726	0.0251174	0.0234168	0.0250115	0.0270905
Cape Dorset	Nunavut	0.377063	0.595518	0.62862	0.641994	0.59582	0.636763	0.68938	0	0	0	0	0	0	0
Chesterfield Inlet	Nunavut	0.498477	0.813548	0.848713	0.8649	0.816007	0.861311	0.901077	0.0313444	0.0422684	0.0435059	0.0440764	0.0423549	0.0439498	0.0453532
Clyde River	Nunavut	0.257441	0.336903	0.355852	0.370594	0.336171	0.367742	0.403589	0	0	0	0	0	0	0
Coral Harbour	Nunavut	0.520823	0.829962	0.872195	0.890718	0.831696	0.887068	0.951639	0	0	0	0	0	0	0
Gjoa Haven	Nunavut	0.521184	0.811692	0.853204	0.864635	0.812863	0.862233	0.922598	0.000163528	0.000163535	0.000163535	0.000163535	0.000163535	0.000163535	0.000163535
Grise Fiord	Nunavut	0.270028	0.306985	0.324299	0.340513	0.304918	0.334334	0.376499	0	0	0	0	0	0	0
Hall Beach	Nunavut	0.396509	0.603857	0.638093	0.651507	0.604644	0.64949	0.70145	0	0	0	0	0	0	0
Hopedale	Nunatsiavut	0.425789	0.693219	0.6973	0.700752	0.692466	0.698509	0.703096	0.0112463	0.01831	0.0184178	0.0185089	0.0182901	0.0184497	0.0185708
Igloolik	Nunavut	0.380015	0.570308	0.599575	0.611101	0.571253	0.613055	0.661909	0.00792631	0.0118954	0.0125058	0.0127463	0.0119151	0.012787	0.013806
Inukjuak	Nunavik	0.344683	0.593322	0.624921	0.627889	0.594464	0.620552	0.634592	0	0	0	0	0	0	0
Inuvik	Inuvialuit	0.339128	0.687057	0.70959	0.717706	0.688292	0.71871	0.746523	0.0847184	0.0847184	0.0847184	0.0847184	0.0847184	0.0847184	0.0847184
Iqaluit	Nunavut	0.186162	0.367763	0.396427	0.40794	0.370788	0.406374	0.449227	0.0247318	0.0238584	0.0237389	0.0236924	0.0238456	0.0236986	0.0235324
Ivujivik	Nunavik	0.310221	0.505392	0.532894	0.542065	0.500315	0.529738	0.571696	0.0246799	0.040207	0.0423949	0.0431246	0.0398031	0.0421439	0.0454819
Kangiqsualujjuaq	Nunavik	0.451947	0.724297	0.753908	0.763614	0.721375	0.754831	0.78848	0.0175906	0.0281909	0.0293434	0.0297212	0.0280772	0.0293794	0.0306891
Kangiqsujuaq	Nunavik	0.350225	0.575426	0.60596	0.616632	0.569889	0.606934	0.652056	0.00715292	0.00721489	0.00727624	0.00730052	0.00720508	0.0072784	0.00739144
Kangirsuk	Nunavik	0.33693	0.573372	0.603183	0.614413	0.570141	0.6045	0.640596	0.00685317	0.011034	0.0115708	0.0117733	0.0109759	0.0115946	0.0122462
Kimmirut	Nunavut	0.392851	0.578381	0.604336	0.615102	0.580856	0.614928	0.656818	0.0033646	0.00495358	0.00517587	0.00526808	0.00497478	0.00526659	0.00562536
Kugaaruk	Nunavut	0.458049	0.701103	0.737231	0.749619	0.702457	0.74919	0.80403	0	0	0	0	0	0	0
Kugluktuk	Nunavut	0.504975	0.846989	0.877489	0.892872	0.850894	0.894774	0.946325	0	0	0	0	0	0	0
Kuujjuaq	Nunavik	0.252717	0.506202	0.526128	0.52851	0.505102	0.526636	0.531456	0.0165313	0.0165313	0.0165313	0.0165313	0.0165313	0.0165313	0.0165313
Kuujjuaraapik	Nunavik	0.411648	0.737776	0.744463	0.748577	0.73942	0.745999	0.751684	0	0	0	0	0	0	0
Makkovik	Nunatsiavut	0.361979	0.623537	0.625517	0.627927	0.622584	0.62684	0.63035	0.0623884	0.107469	0.10781	0.108226	0.107305	0.108038	0.108643
Nain	Nunatsiavut	0.485833	0.772641	0.800913	0.80962	0.77277	0.805524	0.820835	0.0163165	0.0259488	0.0268983	0.0271907	0.0259531	0.0270531	0.0275674
Naujaat	Nunavut	0.4022	0.506918	0.530788	0.54496	0.508647	0.546241	0.587581	0	0	0	0	0	0	0
Pangnirtung	Nunavut	0.48773	0.798226	0.820997	0.835059	0.79836	0.834201	0.889831	0	0	0	0	0	0	0
Paulatuk	Nunavut	0.324528	0.412504	0.435461	0.447593	0.411626	0.445963	0.486599	0	0	0	0	0	0	0
Pond Inlet	Inuvialuit	0.437493	0.743506	0.745679	0.749263	0.742889	0.746951	0.751138	0.0545947	0.0924966	0.0927661	0.0932105	0.0924201	0.0929239	0.093443
Postville	Nunavut	0.385293	0.693176	0.732573	0.743341	0.689664	0.728287	0.755233	0.0136137	0.0278545	0.0296943	0.0301975	0.0276906	0.0294941	0.0307534
Puvirnituq	Nunatsiavut	0.282615	0.351839	0.370815	0.383695	0.353656	0.383513	0.419723	0.00985356	0.00985356	0.00985357	0.00985356	0.00985357	0.00985356	0.00985356
Qikiqtarjuaq	Nunavik	0.461235	0.786483	0.829014	0.842554	0.779985	0.832018	0.887817	0.0466693	0.0790351	0.0832677	0.0846151	0.0783884	0.0835666	0.0891198
Quaqtaq	Nunavut	0.371504	0.67695	0.702396	0.713733	0.676245	0.709353	0.731585	0.0285488	0.0370003	0.0378254	0.0381974	0.0369777	0.0380533	0.0387883
Rankin Inlet	Nunavik	0.538249	0.814255	0.85275	0.870129	0.813228	0.866059	0.928474	0	0	0	0	0	0	0
Resolute Bay	Nunavut	0.363047	0.481757	0.50561	0.51503	0.478573	0.511731	0.561801	0	0	0	0	0	0	0
Rigolet	Nunatsiavut	0.606344	0.982355	0.988519	0.993487	0.981094	0.990047	0.998212	0.00602384	0.00602385	0.00602383	0.00602382	0.00602385	0.00602383	0.00602383
Sachs Harbour	Inuvialuit	0.260825	0.391347	0.40903	0.413412	0.39115	0.414361	0.449561	0	0	0	0	0	0	0
Salluit	Nunavik	0.376763	0.618298	0.650842	0.661214	0.610629	0.648832	0.699116	0.00261522	0.00261522	0.00261522	0.00261522	0.00261522	0.00261522	0.00261522
Sanikiluaq	Nunavut	0.422875	0.715155	0.752016	0.756435	0.721169	0.74808	0.773078	0.00689484	0.0116604	0.0122614	0.0123334	0.0117584	0.0121972	0.0126048
Taloyoak	Nunavut	0.490642	0.746509	0.787271	0.800366	0.750062	0.797142	0.858765	0.00762297	0.0105303	0.0109967	0.0111467	0.0105709	0.0111097	0.0118162
Tasiujaq	Nunavik	0.403562	0.683242	0.71275	0.721322	0.680941	0.71267	0.724279	0	0	0	0	0	0	0
Tuktoyaktuk	Inuvialuit	0.489454	0.791556	0.815073	0.821445	0.789916	0.824138	0.864162	0.036059	0.0335718	0.033396	0.0333488	0.0335842	0.0333289	0.0330379
Ulukhaktok	Inuvialuit	0.337303	0.530442	0.555027	0.564119	0.531297	0.564991	0.610771	0	0	0	0	0	0	0
Umiujaq	Nunavik	0.390687	0.66334	0.678347	0.680889	0.664832	0.679441	0.683782	0.00880744	0.0165427	0.0169845	0.0170594	0.0165866	0.0170167	0.0171447
Whale Cove	Nunavut	0.560749	0.917785	0.942986	0.953136	0.913514	0.947145	0.964966	0.0610995	0.0677822	0.0683147	0.0685311	0.0676927	0.0684032	0.0687848
MEAN TOTAL		0.405575	0.652147	0.6785	0.688584	0.651672	0.684665	0.719729
MEAN REGION		Baseline	2040	2070	2100	2040	2070	2100	Total Mean
INUVIALUIT		0.400227	0.659288	0.678062	0.684481	0.65898	0.685017	0.717125	0.640454
NUNATSIAVUT		0.432512	0.684718	0.696613	0.703096	0.684514	0.700886	0.714443	0.65954
NUNAVIK		0.386126	0.649222	0.677764	0.686561	0.646498	0.678354	0.709126	0.633379
NUNAVUT		0.412363	0.645557	0.675395	0.6878	0.646246	0.68487	0.72735	0.63994

## Sheet: Temperature Summer Marine Vuln
		MEAN	RCP 4.5 MEAN			RCP 8.5 MEAN			STD	RCP 4.5 STD			RCP 8.5 STD
Community	Region	Baseline	2040-4.5	2070-4.5	2100-4.5	2040-8.5	2070-8.5	2100-8.5	Baseline	2040	2070	2100	2040	2070	2100
Aklavik	Inuvialuit	0.506943	0.781601	0.803758	0.810726	0.780116	0.810734	0.850375	0.00866354	0.0133574	0.013736	0.0138551	0.013332	0.0138553	0.0145327
Akulivik	Nunavik	0.420406	0.70523	0.74405	0.755924	0.700217	0.738408	0.786063	0.00272105	0.00291943	0.00295342	0.00296412	0.00291514	0.00294838	0.00299189
Arctic Bay	Nunavut	0.432938	0.572527	0.601504	0.612551	0.571911	0.612568	0.659203	0	0	0	0	0	0	0
Arviat	Nunavut	0.56093	0.926853	0.946247	0.953542	0.924743	0.948674	0.95798	0	0	0	0	0	0	0
Aupaluk	Nunavik	0.372773	0.618759	0.645775	0.654404	0.616709	0.646619	0.663957	0.0159129	0.0184467	0.0187415	0.0188362	0.0184245	0.0187507	0.0189414
Baker Lake	Nunavut	0.579459	0.935625	0.968603	0.982117	0.939017	0.982047	1.00895	0	0	0	0	0	0	0
Cambridge Bay	Nunavut	0.402255	0.630584	0.661031	0.674285	0.632916	0.67171	0.722282	0.016536	0.0259223	0.0271739	0.0277187	0.0260181	0.0276129	0.0296918
Cape Dorset	Nunavut	0.35681	0.575266	0.608367	0.621742	0.575567	0.61651	0.669128	0	0	0	0	0	0	0
Chesterfield Inlet	Nunavut	0.511882	0.826953	0.862118	0.878305	0.829412	0.874717	0.914483	0.014534	0.0255944	0.0268514	0.0274308	0.0256822	0.0273023	0.0287275
Clyde River	Nunavut	0.26506	0.344522	0.36347	0.378213	0.34379	0.375361	0.411207	0	0	0	0	0	0	0
Coral Harbour	Nunavut	0.621147	0.930285	0.972519	0.991042	0.93202	0.987392	1.05196	0	0	0	0	0	0	0
Gjoa Haven	Nunavut	0.560295	0.850803	0.892315	0.903746	0.851973	0.901344	0.961709	0.00303138	0.00303137	0.00303137	0.00303138	0.00303137	0.00303137	0.00303138
Grise Fiord	Nunavut	0.247281	0.284238	0.301552	0.317767	0.282171	0.311587	0.353753	0	0	0	0	0	0	0
Hall Beach	Nunavut	0.433177	0.640524	0.67476	0.688174	0.641311	0.686157	0.738118	0	0	0	0	0	0	0
Hopedale	Nunatsiavut	0.39085	0.658281	0.662361	0.665813	0.657528	0.663571	0.668157	0.0103235	0.0173871	0.0174949	0.0175861	0.0173673	0.0175269	0.017648
Igloolik	Nunavut	0.378191	0.568484	0.59775	0.609276	0.569429	0.61123	0.660084	0.00788825	0.0118573	0.0124678	0.0127082	0.011877	0.0127489	0.0137679
Inukjuak	Nunavik	0.40442	0.653058	0.684657	0.687625	0.654201	0.680289	0.694329	0	0	0	0	0	0	0
Inuvik	Inuvialuit	0.489779	0.837708	0.860241	0.868357	0.838944	0.869361	0.897174	0.0287804	0.0287804	0.0287804	0.0287804	0.0287804	0.0287804	0.0287804
Iqaluit	Nunavut	0.185835	0.367436	0.3961	0.407614	0.370461	0.406047	0.448901	0.0222111	0.0213704	0.0212583	0.021215	0.0213583	0.0212209	0.0210675
Ivujivik	Nunavik	0.284491	0.479663	0.507164	0.516336	0.474586	0.504009	0.545966	0.022633	0.0381601	0.040348	0.0410776	0.0377562	0.040097	0.0434349
Kangiqsualujjuaq	Nunavik	0.479112	0.751461	0.781072	0.790778	0.748539	0.781995	0.815644	0.0186479	0.0292482	0.0304007	0.0307785	0.0291345	0.0304366	0.0317463
Kangiqsujuaq	Nunavik	0.386477	0.611678	0.642212	0.652884	0.606141	0.643186	0.688308	0.00335619	0.00552417	0.00582196	0.00592615	0.00547024	0.00583146	0.00627243
Kangirsuk	Nunavik	0.332135	0.568577	0.598388	0.609618	0.565345	0.599705	0.635801	0.010588	0.0137097	0.0141501	0.014318	0.0136624	0.0141697	0.0147133
Kimmirut	Nunavut	0.372896	0.558426	0.584381	0.595147	0.560901	0.594973	0.636863	0.00319369	0.00478267	0.00500497	0.00509717	0.00480387	0.00509568	0.00545445
Kugaaruk	Nunavut	0.512172	0.755227	0.791355	0.803743	0.756581	0.803314	0.858154	0	0	0	0	0	0	0
Kugluktuk	Nunavut	0.578252	0.920266	0.950766	0.966148	0.92417	0.96805	1.0196	0	0	0	0	0	0	0
Kuujjuaq	Nunavik	0.310705	0.564191	0.584116	0.586499	0.563091	0.584625	0.589445	0.00835792	0.00835792	0.00835793	0.00835792	0.00835793	0.00835792	0.00835792
Kuujjuaraapik	Nunavik	0.510811	0.83694	0.843627	0.84774	0.838583	0.845163	0.850848	0	0	0	0	0	0	0
Makkovik	Nunatsiavut	0.396227	0.657785	0.659765	0.662176	0.656832	0.661088	0.664599	0.0682912	0.113372	0.113713	0.114128	0.113207	0.113941	0.114546
Nain	Nunatsiavut	0.422734	0.709542	0.737814	0.74652	0.709671	0.742425	0.757736	0.0141973	0.0238296	0.0247791	0.0250715	0.0238339	0.024934	0.0254482
Naujaat	Nunavut	0.348861	0.45358	0.477449	0.491621	0.455308	0.492903	0.534243	0	0	0	0	0	0	0
Pangnirtung	Nunavut	0.549783	0.860279	0.88305	0.897112	0.860413	0.896254	0.951885	0	0	0	0	0	0	0
Paulatuk	Nunavut	0.298205	0.386181	0.409138	0.421269	0.385302	0.41964	0.460275	0	0	0	0	0	0	0
Pond Inlet	Inuvialuit	0.432048	0.73806	0.740234	0.743818	0.737443	0.741506	0.745693	0.0477029	0.0845464	0.0848117	0.0852493	0.0844711	0.0849671	0.0854783
Postville	Nunavut	0.456352	0.764235	0.803632	0.8144	0.760723	0.799346	0.826292	0.0164543	0.0307187	0.0325585	0.0330616	0.0305548	0.0323582	0.0336174
Puvirnituq	Nunatsiavut	0.275756	0.34498	0.363956	0.376835	0.346797	0.376653	0.412864	0.0042528	0.0042528	0.0042528	0.0042528	0.0042528	0.0042528	0.0042528
Qikiqtarjuaq	Nunavik	0.440707	0.765954	0.808486	0.822025	0.759457	0.811489	0.867289	0.0436909	0.0760615	0.0802945	0.081642	0.0754148	0.0805935	0.086147
Quaqtaq	Nunavut	0.511703	0.81715	0.842596	0.853933	0.816445	0.849553	0.871785	0.0228239	0.0355025	0.0365735	0.0370511	0.0354729	0.0368665	0.0378037
Rankin Inlet	Nunavik	0.611201	0.887206	0.925702	0.943081	0.886179	0.939011	1.00143	0	0	0	0	0	0	0
Resolute Bay	Nunavut	0.455569	0.574278	0.598131	0.607552	0.571094	0.604253	0.654323	0	0	0	0	0	0	0
Rigolet	Nunatsiavut	0.511283	0.887293	0.893458	0.898425	0.886032	0.894985	0.903151	0.0186913	0.0186913	0.0186913	0.0186913	0.0186913	0.0186913	0.0186913
Sachs Harbour	Inuvialuit	0.291333	0.421855	0.439537	0.443919	0.421658	0.444869	0.480069	0	0	0	0	0	0	0
Salluit	Nunavik	0.383803	0.625338	0.657881	0.668254	0.617669	0.655871	0.706155	0.00330647	0.00330647	0.00330647	0.00330647	0.00330647	0.00330647	0.00330646
Sanikiluaq	Nunavut	0.482585	0.774864	0.811725	0.816144	0.780879	0.80779	0.832788	0.00786839	0.0126339	0.0132349	0.013307	0.012732	0.0131707	0.0135783
Taloyoak	Nunavut	0.554203	0.810071	0.850832	0.863927	0.813623	0.860703	0.922326	0.0091021	0.0119851	0.0124483	0.0125973	0.0120254	0.0125606	0.0132625
Tasiujaq	Nunavik	0.408657	0.688337	0.717845	0.726417	0.686036	0.717765	0.729374	0	0	0	0	0	0	0
Tuktoyaktuk	Inuvialuit	0.59061	0.892712	0.916228	0.922601	0.891072	0.925294	0.965318	0.0245762	0.0226568	0.0225383	0.0225071	0.0226653	0.022494	0.0223068
Ulukhaktok	Inuvialuit	0.407795	0.600934	0.625519	0.634611	0.601789	0.635482	0.681263	0	0	0	0	0	0	0
Umiujaq	Nunavik	0.439143	0.711796	0.726804	0.729345	0.713288	0.727898	0.732238	0.0133416	0.0216587	0.0221165	0.022194	0.0217042	0.0221498	0.0222822
Whale Cove	Nunavut	0.616462	0.973497	0.998698	1.00885	0.969226	1.00286	1.02068	0.0400577	0.049769	0.0504995	0.0507951	0.0496458	0.0506206	0.0511404
MEAN TOTAL		0.43545	0.682022	0.708375	0.718459	0.681546	0.71454	0.749604
MEAN REGION		Baseline	2040	2070	2100	2040	2070	2100	Total Mean
INUVIALUIT		0.453084	0.712145	0.73092	0.737339	0.711837	0.737874	0.769982	0.693312
NUNATSIAVUT		0.39937	0.651576	0.663471	0.669954	0.651372	0.667744	0.681301	0.626398
NUNAVIK		0.413203	0.676299	0.704841	0.713638	0.673574	0.705431	0.736203	0.660456
NUNAVUT		0.450892	0.684086	0.713924	0.726329	0.684776	0.723399	0.765879	0.678469

## Sheet: Temperature Winter Airport Vuln
		MEAN	RCP 4.5 MEAN			RCP 8.5 MEAN			STD	RCP 4.5 STD			RCP 8.5 STD
Community	Region	Baseline	2040-4.5	2070-4.5	2100-4.5	2040-8.5	2070-8.5	2100-8.5	Baseline	2040	2070	2100	2040	2070	2100
Aklavik	Inuvialuit	0.487709	0.72492	0.754443	0.760972	0.726706	0.764526	0.816304	0.00833483	0.0123887	0.0128932	0.0130048	0.0124192	0.0130656	0.0139504
Akulivik	Nunavik	0.408486	0.679607	0.72832	0.741337	0.677516	0.72767	0.774879	0.0110902	0.011155	0.0111693	0.0111732	0.0111544	0.0111691	0.0111836
Arctic Bay	Nunavut	0.369154	0.483377	0.515558	0.526491	0.48224	0.531617	0.588595	0	0	0	0	0	0	0
Arviat	Nunavut	0.401124	0.714878	0.746488	0.759938	0.716922	0.754842	0.784058	0	0	0	0	0	0	0
Aupaluk	Nunavik	0.328316	0.563039	0.595807	0.604405	0.563026	0.59873	0.619835	0.0182884	0.0207312	0.0210892	0.0211837	0.0207311	0.0211213	0.0213539
Baker Lake	Nunavut	0.432751	0.722248	0.765618	0.782186	0.729872	0.78663	0.835336	0	0	0	0	0	0	0
Cambridge Bay	Nunavut	0.278152	0.462357	0.498481	0.512657	0.465656	0.515949	0.582646	0.0114343	0.0190067	0.0204917	0.0210744	0.0191423	0.0212098	0.0239516
Cape Dorset	Nunavut	0.356123	0.564619	0.603816	0.617124	0.566126	0.617776	0.682333	0	0	0	0	0	0	0
Chesterfield Inlet	Nunavut	0.437644	0.706473	0.749445	0.765613	0.71168	0.765285	0.823378	0.0292855	0.0385188	0.04002	0.0405862	0.0387004	0.0405747	0.0426141
Clyde River	Nunavut	0.254794	0.333376	0.355792	0.368817	0.332667	0.366989	0.408223	0	0	0	0	0	0	0
Coral Harbour	Nunavut	0.479427	0.760523	0.811339	0.828751	0.765739	0.832852	0.911267	0	0	0	0	0	0	0
Gjoa Haven	Nunavut	0.45571	0.696697	0.744849	0.757448	0.702645	0.762178	0.837589	0.000163535	0.000163535	0.000163535	0.000163535	0.000163535	0.000163535	0.000163528
Grise Fiord	Nunavut	0.270009	0.308422	0.326919	0.342153	0.307077	0.337776	0.382684	0	0	0	0	0	0	0
Hall Beach	Nunavut	0.352032	0.527916	0.565584	0.577346	0.527369	0.581534	0.642838	0	0	0	0	0	0	0
Hopedale	Nunatsiavut	0.412879	0.672621	0.68251	0.686546	0.673838	0.683443	0.690186	0.0109054	0.0177659	0.0180271	0.0181337	0.0177981	0.0180518	0.0182299
Igloolik	Nunavut	0.343296	0.507265	0.541251	0.552311	0.50766	0.558479	0.616438	0.00716041	0.0105804	0.0112893	0.01152	0.0105887	0.0116487	0.0128576
Inukjuak	Nunavik	0.334745	0.578731	0.615601	0.618287	0.581738	0.614879	0.624696	0	0	0	0	0	0	0
Inuvik	Inuvialuit	0.263637	0.556195	0.589186	0.597927	0.561247	0.602583	0.651566	0.0847184	0.0847184	0.0847184	0.0847184	0.0847184	0.0847184	0.0847184
Iqaluit	Nunavut	0.165657	0.337276	0.369979	0.380955	0.339879	0.381765	0.433022	0.0248424	0.0239912	0.023849	0.0238028	0.0239797	0.0237994	0.0235939
Ivujivik	Nunavik	0.300246	0.490501	0.526109	0.536159	0.487141	0.526758	0.566528	0.0238864	0.0390223	0.0418552	0.0426547	0.0387551	0.0419068	0.0450707
Kangiqsualujjuaq	Nunavik	0.443657	0.714386	0.74968	0.75947	0.711589	0.751999	0.784878	0.0172679	0.0278052	0.0291789	0.0295599	0.0276963	0.0292692	0.0305489
Kangiqsujuaq	Nunavik	0.337839	0.555861	0.594892	0.607011	0.552572	0.599933	0.648815	0.00716972	0.00718202	0.00725261	0.00727857	0.00717699	0.00726317	0.00738247
Kangirsuk	Nunavik	0.322552	0.550844	0.587477	0.598846	0.549365	0.592005	0.629577	0.00660664	0.0106292	0.0112878	0.0114926	0.0106027	0.0113694	0.0120471
Kimmirut	Nunavut	0.38062	0.562698	0.593423	0.605528	0.566035	0.60672	0.655293	0.00325984	0.00481925	0.00508241	0.00518608	0.00484784	0.00519629	0.00561229
Kugaaruk	Nunavut	0.402873	0.604569	0.644359	0.658024	0.607876	0.664399	0.731086	0	0	0	0	0	0	0
Kugluktuk	Nunavut	0.431896	0.7205	0.75899	0.772973	0.726362	0.780027	0.848659	0	0	0	0	0	0	0
Kuujjuaq	Nunavik	0.229818	0.46802	0.493755	0.497434	0.46837	0.495405	0.508557	0.0165313	0.0165313	0.0165313	0.0165313	0.0165313	0.0165313	0.0165313
Kuujjuaraapik	Nunavik	0.395333	0.712047	0.727295	0.731946	0.714472	0.729993	0.735369	0	0	0	0	0	0	0
Makkovik	Nunatsiavut	0.357865	0.618445	0.621403	0.623813	0.618656	0.622726	0.626236	0.0616794	0.106591	0.107101	0.107516	0.106628	0.107329	0.107934
Nain	Nunatsiavut	0.471903	0.751673	0.784091	0.792959	0.751676	0.787335	0.806632	0.0158486	0.0252446	0.0263333	0.0266312	0.0252447	0.0264423	0.0270903
Naujaat	Nunavut	0.404095	0.514124	0.542688	0.554675	0.515107	0.556346	0.603053	0	0	0	0	0	0	0
Pangnirtung	Nunavut	0.42893	0.697191	0.729079	0.741691	0.699836	0.745964	0.81407	0	0	0	0	0	0	0
Paulatuk	Nunavut	0.310076	0.388673	0.414357	0.426759	0.387837	0.427097	0.476414	0	0	0	0	0	0	0
Pond Inlet	Inuvialuit	0.420952	0.717367	0.72687	0.731309	0.718439	0.727851	0.734597	0.0525502	0.0892557	0.0904339	0.0909843	0.0893886	0.0905556	0.0913921
Postville	Nunavut	0.362247	0.655325	0.703419	0.714741	0.654868	0.703483	0.732367	0.0125709	0.0260888	0.0283327	0.0288614	0.0260675	0.0283357	0.0296847
Puvirnituq	Nunatsiavut	0.288365	0.365943	0.389133	0.401927	0.367526	0.401928	0.443997	0.00985356	0.00985357	0.00985356	0.00985357	0.00985357	0.00985356	0.00985356
Qikiqtarjuaq	Nunavik	0.461743	0.793425	0.844646	0.858938	0.787804	0.853005	0.899775	0.0467198	0.0797259	0.0848233	0.0862457	0.0791665	0.0856552	0.0903098
Quaqtaq	Nunavut	0.306896	0.56124	0.597098	0.611773	0.564785	0.6094	0.649599	0.0272416	0.0334443	0.0345088	0.0349546	0.0335479	0.0348822	0.0361295
Rankin Inlet	Nunavik	0.480267	0.712968	0.757641	0.773605	0.714661	0.776462	0.850639	0	0	0	0	0	0	0
Resolute Bay	Nunavut	0.321724	0.409824	0.441767	0.450462	0.408588	0.453259	0.520618	0	0	0	0	0	0	0
Rigolet	Nunatsiavut	0.604223	0.978759	0.988025	0.992795	0.978444	0.989002	0.99609	0.00602384	0.00602385	0.00602384	0.00602383	0.00602383	0.00602384	0.00602385
Sachs Harbour	Inuvialuit	0.234916	0.34804	0.370823	0.376371	0.348582	0.378966	0.425516	0	0	0	0	0	0	0
Salluit	Nunavik	0.360911	0.592728	0.635366	0.646944	0.587785	0.637415	0.692148	0.00261523	0.00261522	0.00261521	0.00261522	0.00261522	0.00261522	0.00261522
Sanikiluaq	Nunavut	0.451575	0.768582	0.79167	0.792987	0.773256	0.792722	0.801778	0.00736278	0.0125315	0.0129079	0.0129294	0.0126077	0.0129251	0.0130727
Taloyoak	Nunavut	0.429776	0.639575	0.685194	0.698543	0.645105	0.70308	0.779731	0.00693959	0.00931017	0.00982999	0.00998231	0.00937312	0.0100341	0.0109104
Tasiujaq	Nunavik	0.374415	0.633626	0.670167	0.67985	0.633638	0.671554	0.695133	0	0	0	0	0	0	0
Tuktoyaktuk	Inuvialuit	0.431329	0.690479	0.723036	0.729496	0.692349	0.736409	0.791179	0.0365818	0.0343583	0.0340997	0.034049	0.0343433	0.0339949	0.0335747
Ulukhaktok	Inuvialuit	0.294858	0.458091	0.489608	0.498656	0.459394	0.502645	0.56224	0	0	0	0	0	0	0
Umiujaq	Nunavik	0.375393	0.638463	0.659149	0.662615	0.641022	0.662454	0.668488	0.00840651	0.0158125	0.0164195	0.0165214	0.0158875	0.0165167	0.0166942
Whale Cove	Nunavut	0.490767	0.794127	0.831812	0.84694	0.794942	0.841913	0.879331	0.0600045	0.0652775	0.0660212	0.0663246	0.0652934	0.0662235	0.0669837
MEAN TOTAL		0.374794	0.600173	0.63268	0.64313	0.601354	0.642275	0.685285
MEAN REGION		Baseline	2040	2070	2100	2040	2070	2100	Total Mean
INUVIALUIT		0.355567	0.582515	0.608994	0.615788	0.584453	0.61883	0.663567	0.575674
NUNATSIAVUT		0.427047	0.677488	0.693032	0.699608	0.678028	0.696887	0.712628	0.65496
NUNAVIK		0.368123	0.620303	0.656136	0.665489	0.619336	0.659876	0.692808	0.611724
NUNAVUT		0.372694	0.577674	0.613159	0.625875	0.580005	0.627123	0.680816	0.582478

## Sheet: Temperature Winter Marine Vuln
		MEAN	RCP 4.5 MEAN			RCP 8.5 MEAN			STD	RCP 4.5 STD			RCP 8.5 STD
Community	Region	Baseline	2040-4.5	2070-4.5	2100-4.5	2040-8.5	2070-8.5	2100-8.5	Baseline	2040	2070	2100	2040	2070	2100
Aklavik	Inuvialuit	0.457491	0.694703	0.724225	0.730754	0.696488	0.734309	0.786086	0.00781842	0.0118723	0.0123768	0.0124884	0.0119028	0.0125492	0.013434
Akulivik	Nunavik	0.398571	0.669692	0.718405	0.731422	0.667601	0.717755	0.764964	0.00270988	0.00288968	0.00293078	0.00294218	0.00288796	0.00293023	0.00297236
Arctic Bay	Nunavut	0.398387	0.51261	0.544791	0.555724	0.511473	0.56085	0.617828	0	0	0	0	0	0	0
Arviat	Nunavut	0.486606	0.800361	0.831971	0.845421	0.802405	0.840325	0.869541	0	0	0	0	0	0	0
Aupaluk	Nunavik	0.354512	0.589235	0.622004	0.630602	0.589223	0.624926	0.646031	0.0157376	0.0181279	0.018482	0.0185756	0.0181278	0.0185138	0.0187443
Baker Lake	Nunavut	0.493407	0.782904	0.826274	0.842842	0.790527	0.847286	0.895992	0	0	0	0	0	0	0
Cambridge Bay	Nunavut	0.341431	0.525636	0.561761	0.575936	0.528935	0.579229	0.645926	0.0140357	0.021608	0.023093	0.0236758	0.0217436	0.0238111	0.0265529
Cape Dorset	Nunavut	0.335871	0.544367	0.583563	0.596871	0.545873	0.597524	0.66208	0	0	0	0	0	0	0
Chesterfield Inlet	Nunavut	0.451049	0.719878	0.76285	0.779019	0.725085	0.77869	0.836783	0.0124889	0.0217853	0.0233101	0.0238853	0.0219698	0.0238736	0.0259455
Clyde River	Nunavut	0.262413	0.340995	0.363411	0.376436	0.340286	0.374608	0.415842	0	0	0	0	0	0	0
Coral Harbour	Nunavut	0.579751	0.860847	0.911663	0.929075	0.866063	0.933176	1.01159	0	0	0	0	0	0	0
Gjoa Haven	Nunavut	0.494821	0.735807	0.783959	0.796559	0.741756	0.801288	0.8767	0.00303137	0.00303137	0.00303138	0.00303137	0.00303138	0.00303137	0.00303137
Grise Fiord	Nunavut	0.247262	0.285675	0.304172	0.319406	0.28433	0.315029	0.359937	0	0	0	0	0	0	0
Hall Beach	Nunavut	0.388699	0.564583	0.602251	0.614013	0.564036	0.618201	0.679505	0	0	0	0	0	0	0
Hopedale	Nunatsiavut	0.377941	0.637683	0.647572	0.651608	0.6389	0.648505	0.655248	0.00998255	0.0168431	0.0171043	0.0172109	0.0168752	0.0171289	0.017307
Igloolik	Nunavut	0.341471	0.505441	0.539426	0.550486	0.505835	0.556654	0.614614	0.00712235	0.0105424	0.0112513	0.0114819	0.0105506	0.0116106	0.0128195
Inukjuak	Nunavik	0.394482	0.638468	0.675338	0.678024	0.641475	0.674616	0.684433	0	0	0	0	0	0	0
Inuvik	Inuvialuit	0.414288	0.706846	0.739837	0.748579	0.711898	0.753235	0.802217	0.0287804	0.0287804	0.0287804	0.0287804	0.0287804	0.0287804	0.0287804
Iqaluit	Nunavut	0.16533	0.336949	0.369653	0.380628	0.339553	0.381439	0.432695	0.0223196	0.0214959	0.0213615	0.0213181	0.0214849	0.0213149	0.0211239
Ivujivik	Nunavik	0.274517	0.464771	0.50038	0.510429	0.461412	0.501029	0.540798	0.0218395	0.0369754	0.0398082	0.0406078	0.0367081	0.0398599	0.0430238
Kangiqsualujjuaq	Nunavik	0.470821	0.74155	0.776844	0.786635	0.738753	0.779164	0.812042	0.0183252	0.0288625	0.0302361	0.0306172	0.0287536	0.0303264	0.0316061
Kangiqsujuaq	Nunavik	0.374091	0.592113	0.631144	0.643263	0.588824	0.636185	0.685067	0.00323955	0.00533366	0.00571396	0.00583221	0.00530167	0.00576312	0.00624072
Kangirsuk	Nunavik	0.317756	0.546048	0.582681	0.59405	0.544569	0.587209	0.624782	0.010427	0.0133823	0.0139171	0.0140855	0.013361	0.013984	0.0145462
Kimmirut	Nunavut	0.360665	0.542742	0.573468	0.585573	0.54608	0.586765	0.635338	0.00308894	0.00464835	0.0049115	0.00501517	0.00467693	0.00502539	0.00544139
Kugaaruk	Nunavut	0.456997	0.658692	0.698483	0.712148	0.662	0.718523	0.78521	0	0	0	0	0	0	0
Kugluktuk	Nunavut	0.505172	0.793776	0.832267	0.846249	0.799639	0.853303	0.921935	0	0	0	0	0	0	0
Kuujjuaq	Nunavik	0.287806	0.526009	0.551743	0.555422	0.526358	0.553394	0.566546	0.00835792	0.00835792	0.00835792	0.00835793	0.00835793	0.00835792	0.00835793
Kuujjuaraapik	Nunavik	0.494496	0.81121	0.826458	0.831109	0.813636	0.829157	0.834533	0	0	0	0	0	0	0
Makkovik	Nunatsiavut	0.392113	0.652693	0.655651	0.658062	0.652905	0.656974	0.660484	0.0675822	0.112494	0.113004	0.113419	0.11253	0.113232	0.113837
Nain	Nunatsiavut	0.408804	0.688574	0.720992	0.72986	0.688577	0.724236	0.743532	0.0137295	0.0231254	0.0242142	0.024512	0.0231255	0.0243231	0.0249712
Naujaat	Nunavut	0.350757	0.460786	0.489349	0.501337	0.461768	0.503007	0.549714	0	0	0	0	0	0	0
Pangnirtung	Nunavut	0.490983	0.759244	0.791133	0.803744	0.761889	0.808017	0.876123	0	0	0	0	0	0	0
Paulatuk	Nunavut	0.283753	0.36235	0.388033	0.400435	0.361513	0.400773	0.45009	0	0	0	0	0	0	0
Pond Inlet	Inuvialuit	0.415507	0.711921	0.721424	0.725864	0.712993	0.722406	0.729152	0.0457656	0.0813576	0.0825164	0.0830579	0.0814883	0.0826361	0.0834591
Postville	Nunavut	0.433306	0.726384	0.774478	0.7858	0.725927	0.774542	0.803426	0.0154038	0.0289528	0.0311968	0.0317255	0.0289315	0.0311998	0.0325489
Puvirnituq	Nunatsiavut	0.281506	0.359084	0.382274	0.395067	0.360667	0.395069	0.437137	0.0042528	0.0042528	0.0042528	0.0042528	0.0042528	0.0042528	0.0042528
Qikiqtarjuaq	Nunavik	0.441215	0.772897	0.824117	0.838409	0.767275	0.832476	0.879246	0.0437414	0.0767525	0.0818503	0.0832727	0.076193	0.0826822	0.0873371
Quaqtaq	Nunavut	0.447095	0.701439	0.737298	0.751973	0.704985	0.7496	0.789799	0.020218	0.0306538	0.0321522	0.0327666	0.0308017	0.0326672	0.0343531
Rankin Inlet	Nunavik	0.553219	0.785919	0.830593	0.846556	0.787613	0.849414	0.923591	0	0	0	0	0	0	0
Resolute Bay	Nunavut	0.414245	0.502345	0.534288	0.542983	0.50111	0.54578	0.61314	0	0	0	0	0	0	0
Rigolet	Nunatsiavut	0.509161	0.883698	0.892963	0.897734	0.883383	0.89394	0.901029	0.0186913	0.0186913	0.0186913	0.0186913	0.0186913	0.0186913	0.0186913
Sachs Harbour	Inuvialuit	0.265424	0.378547	0.401331	0.406879	0.37909	0.409474	0.456024	0	0	0	0	0	0	0
Salluit	Nunavik	0.36795	0.599768	0.642406	0.653984	0.594824	0.644454	0.699187	0.00330647	0.00330647	0.00330647	0.00330647	0.00330647	0.00330646	0.00330647
Sanikiluaq	Nunavut	0.511285	0.828292	0.85138	0.852696	0.832966	0.852431	0.861488	0.00833633	0.013505	0.0138815	0.0139029	0.0135812	0.0138986	0.0140463
Taloyoak	Nunavut	0.493337	0.703136	0.748755	0.762104	0.708666	0.766641	0.843292	0.00842551	0.0107742	0.01129	0.0114411	0.0108367	0.0114925	0.0123626
Tasiujaq	Nunavik	0.37951	0.638721	0.675262	0.684945	0.638732	0.676649	0.700227	0	0	0	0	0	0	0
Tuktoyaktuk	Inuvialuit	0.532485	0.791635	0.824192	0.830652	0.793505	0.837565	0.892335	0.0250219	0.0232195	0.023029	0.0229922	0.0232083	0.0229532	0.0226587
Ulukhaktok	Inuvialuit	0.36535	0.528583	0.5601	0.569147	0.529886	0.573137	0.632732	0	0	0	0	0	0	0
Umiujaq	Nunavik	0.423849	0.686919	0.707605	0.711071	0.689479	0.71091	0.716944	0.0128751	0.0208998	0.0215308	0.0216366	0.0209779	0.0216316	0.0218157
Whale Cove	Nunavut	0.54648	0.849839	0.887524	0.902653	0.850654	0.897625	0.935043	0.0383385	0.0462586	0.0473146	0.0477421	0.0462814	0.0475998	0.0486638
MEAN TOTAL		0.404669	0.630047	0.662555	0.673005	0.631228	0.67215	0.71516
MEAN REGION		Baseline	2040	2070	2100	2040	2070	2100	Total Mean
INUVIALUIT		0.408424	0.635373	0.661852	0.668646	0.63731	0.671687	0.716424	0.628531
NUNATSIAVUT		0.393905	0.644346	0.65989	0.666466	0.644886	0.663745	0.679486	0.621818
NUNAVIK		0.406126	0.658302	0.693851	0.702974	0.657468	0.698447	0.733607	0.650111
NUNAVUT		0.411223	0.616203	0.651688	0.664404	0.618534	0.665652	0.719345	0.621007

## Sheet: Sea Level Airport Vulnerability
		MEAN	RCP 4.5 MEAN			RCP 8.5 MEAN			STD	RCP 4.5 STD			RCP 8.5 STD
Community	Region	Baseline	2040-4.5	2070-4.5	2100-4.5	2040-8.5	2070-8.5	2100-8.5	Baseline	2040	2070	2100	2040	2070	2100
Akulivik	Nunavik	0.364365	0.419315	0.403643	0.364508	0.430167	0.415243	0.366966	0.0165601	0.018103	0.0177737	0.0166557	0.0183622	0.0180529	0.0169689
Arctic Bay	Nunavut	0.430117	0.490716	0.478318	0.430117	0.493168	0.485869	0.43475	0.00670918	0.00670917	0.00670918	0.00670918	0.00670917	0.00670918	0.00670918
Arviat	Nunavut	0.334071	0.371377	0.351983	0.334071	0.383012	0.363756	0.334071	0.00454141	0.00454141	0.00454141	0.00454141	0.00454141	0.00454141	0.00454141
Aupaluk	Nunavik	0.28579	0.34963	0.34189	0.312346	0.357142	0.34889	0.325694	0.0142545	0.0145673	0.0145252	0.014375	0.0146092	0.0145632	0.0144408
Cambridge Bay	Nunavut	0.287731	0.374967	0.365967	0.335281	0.377847	0.375482	0.352175	0.000907743	0.00195729	0.00222842	0.00335608	0.00172168	0.00224963	0.00349366
Cape Dorset	Nunavut	0.356968	0.437702	0.428462	0.386959	0.44313	0.438424	0.400795	0.00354317	0.00354318	0.00354317	0.00354317	0.00354317	0.00354318	0.00354318
Chesterfield Inlet	Nunavut	0.421596	0.454273	0.433041	0.421596	0.475267	0.445779	0.421596	0.00450653	0.00436691	0.00436157	0.00450653	0.00452637	0.00436392	0.00450653
Clyde River	Nunavut	0.282667	0.349757	0.342769	0.307682	0.347653	0.347478	0.312747	0.00800925	0.00800924	0.00800925	0.00800925	0.00800924	0.00800925	0.00800925
Coral Harbour	Nunavut	0.46981	0.525523	0.504385	0.46981	0.548742	0.51842	0.46981	0.0046504	0.0046504	0.0046504	0.0046504	0.0046504	0.00465039	0.0046504
Gjoa Haven	Nunavut	0.47111	0.537632	0.520221	0.47111	0.544707	0.531799	0.475532	0.00199741	0.00211782	0.00213536	0.00199741	0.00226202	0.00217342	0.00217556
Grise Fiord	Nunavut	0.307571	0.371317	0.365558	0.333855	0.379961	0.370898	0.342059	0.00606811	0.00606811	0.00606811	0.00606811	0.00606811	0.00606811	0.00606811
Hall Beach	Nunavut	0.371921	0.402365	0.38221	0.371921	0.402	0.390422	0.371921	0.00342251	0.00342251	0.00342251	0.00342251	0.00342251	0.00342251	0.00342251
Hopedale	Nunatsiavut	0.35021	0.454098	0.456901	0.458626	0.460802	0.465187	0.472894	0.0122563	0.0144202	0.0144325	0.0142423	0.0147398	0.014615	0.0145445
Igloolik	Nunavut	0.366079	0.393464	0.374435	0.366079	0.392839	0.381978	0.366079	0.00922544	0.00959466	0.00940336	0.00922544	0.00960865	0.00949403	0.00922544
Inukjuak	Nunavik	0.266118	0.292531	0.27736	0.266118	0.298685	0.286687	0.266118	0.00592962	0.0049236	0.00483828	0.00592962	0.00499955	0.00485963	0.00592962
Iqaluit	Nunavut	0.173401	0.294612	0.295662	0.288251	0.301145	0.303701	0.302463	0.00130404	0.00411018	0.00481523	0.00678103	0.00311438	0.00468223	0.00659535
Ivujivik	Nunavik	0.271236	0.323434	0.315007	0.280523	0.330314	0.322919	0.292085	0.0127568	0.0183476	0.0186524	0.0190828	0.0183836	0.0189785	0.0196025
Kangiqsualujjuaq	Nunavik	0.387148	0.476021	0.469507	0.442224	0.484829	0.477785	0.457952	0.0265154	0.0285396	0.0285648	0.0285768	0.0287307	0.0286941	0.028824
Kangiqsujuaq	Nunavik	0.314069	0.403057	0.397364	0.371666	0.414045	0.406197	0.38698	0.0136767	0.0167339	0.0167048	0.0164032	0.0171061	0.0169484	0.016802
Kangirsuk	Nunavik	0.267675	0.345684	0.338872	0.312156	0.354873	0.346654	0.327	0.0160872	0.0224027	0.0224295	0.0221141	0.0231148	0.0228951	0.022958
Kimmirut	Nunavut	0.380008	0.477119	0.474348	0.456985	0.488757	0.482679	0.471433	0.0236941	0.0236869	0.0237252	0.0238743	0.0236383	0.0237113	0.0238478
Kugaaruk	Nunavut	0.416766	0.448317	0.426467	0.416766	0.456208	0.437085	0.416766	0.00436329	0.00441159	0.00440958	0.00436329	0.00439811	0.00445404	0.00436329
Kugluktuk	Nunavut	0.390363	0.540956	0.536731	0.526402	0.547248	0.549012	0.550437	0.00562273	0.00562272	0.00562273	0.00562273	0.00562272	0.00562272	0.00562272
Kuujjuaq	Nunavik	0.160848	0.220984	0.214053	0.186643	0.227099	0.220515	0.198827	0.0260121	0.0262598	0.0262108	0.0260738	0.0263391	0.026245	0.026146
Kuujjuaraapik	Nunavik	0.292788	0.301796	0.292825	0.292788	0.310739	0.293152	0.292788	0.00946061	0.00968168	0.0092961	0.00946061	0.00978812	0.00959782	0.00946061
Makkovik	Nunatsiavut	0.277803	0.3717	0.373065	0.374785	0.37449	0.380459	0.38755	0.00360999	0.00358713	0.00360831	0.00360413	0.00373669	0.00360848	0.00360339
Nain	Nunatsiavut	0.4148	0.536312	0.538545	0.536004	0.546409	0.5481	0.552202	0.010451	0.0118273	0.0118545	0.0118236	0.0119507	0.0119715	0.0120221
Naujaat	Nunavut	0.465402	0.497131	0.472963	0.465402	0.511701	0.484925	0.465402	0.00155385	0.00155385	0.00155386	0.00155385	0.00155385	0.00155385	0.00155385
Pangnirtung	Nunavut	0.448775	0.586793	0.589206	0.580718	0.586148	0.595702	0.590148	0.0116137	0.0116137	0.0116137	0.0116137	0.0116137	0.0116137	0.0116137
Paulatuk	Nunavut	0.408209	0.607159	0.616025	0.648088	0.623519	0.629289	0.675421	0.00535604	0.00535604	0.00535604	0.00535604	0.00535604	0.00535604	0.00535604
Pond Inlet	Inuvialuit	0.368256	0.419779	0.406119	0.368256	0.423318	0.413283	0.368256	0.00614046	0.00614046	0.00614046	0.00614046	0.00614046	0.00614046	0.00614046
Postville	Nunavut	0.331789	0.44801	0.451029	0.45345	0.45346	0.460185	0.469378	0.01881	0.0234482	0.0233854	0.0231031	0.0247692	0.0239202	0.0241289
Puvirnituq	Nunatsiavut	0.29848	0.34792	0.33055	0.29848	0.35437	0.341947	0.298556	0.0109516	0.0113869	0.0115435	0.0109516	0.011811	0.0115615	0.011128
Qikiqtarjuaq	Nunavik	0.33872	0.456745	0.456843	0.439339	0.455502	0.461333	0.443458	0.0130589	0.0135688	0.0135692	0.0134921	0.0135633	0.0135891	0.0135102
Quaqtaq	Nunavut	0.458022	0.585354	0.578349	0.547747	0.600071	0.589849	0.569381	0.0213885	0.0274069	0.0275826	0.0280517	0.0279954	0.027913	0.0287641
Rankin Inlet	Nunavik	0.270008	0.302533	0.28495	0.270008	0.315405	0.295556	0.270008	0.0268454	0.0275416	0.0271743	0.0268454	0.0277986	0.0273958	0.0268454
Resolute Bay	Nunavut	0.401173	0.496395	0.491546	0.459184	0.501011	0.498821	0.47083	0.00242536	0.00242536	0.00242536	0.00242536	0.00242536	0.00242536	0.00242536
Rigolet	Nunatsiavut	0.448794	0.598993	0.601544	0.602029	0.613417	0.614446	0.625167	0	0	0	0	0	0	0
Sachs Harbour	Inuvialuit	0.257966	0.374125	0.380166	0.398861	0.385746	0.38821	0.415596	0.00251826	0.00251826	0.00251826	0.00251826	0.00251826	0.00251826	0.00251826
Salluit	Nunavik	0.300612	0.383262	0.376096	0.342323	0.390515	0.385891	0.356896	0.0058037	0.0058037	0.0058037	0.0058037	0.0058037	0.00580371	0.00580371
Sanikiluaq	Nunavut	0.3878	0.403708	0.3878	0.3878	0.41376	0.394793	0.3878	0.0014978	0.00149781	0.0014978	0.0014978	0.0014978	0.0014978	0.0014978
Taloyoak	Nunavut	0.451011	0.51434	0.496544	0.451011	0.51838	0.507281	0.451011	0.00430251	0.00460088	0.00451283	0.00430251	0.0046213	0.00456558	0.00430251
Tuktoyaktuk	Inuvialuit	0.416124	0.623586	0.63805	0.684668	0.643192	0.650801	0.710375	0.00900301	0.00900302	0.00900301	0.00900301	0.00900303	0.00900302	0.00900301
Ulukhaktok	Inuvialuit	0.32549	0.452529	0.452585	0.455592	0.461402	0.462119	0.474584	0.00449138	0.00449138	0.00449138	0.00449138	0.00449138	0.00449138	0.00449138
Umiujaq	Nunavik	0.307266	0.325533	0.310423	0.307266	0.333602	0.319584	0.307266	0.0131313	0.0136367	0.0131926	0.0131313	0.0138834	0.0134517	0.0131313
Whale Cove	Nunavut	0.477422	0.515962	0.495932	0.477422	0.529708	0.50817	0.477422	0.0344548	0.0346271	0.0345381	0.0344548	0.0348926	0.0346016	0.0344548
MEAN TOTAL		0.35379	0.432707	0.424268	0.407672	0.440989	0.433408	0.416884
MEAN REGION		Baseline	2040	2070	2100	2040	2070	2100	Total Mean
INUVIALUIT		0.341959	0.467505	0.46923	0.476844	0.478415	0.478603	0.492203	0.457823
NUNATSIAVUT		0.358017	0.461805	0.460121	0.453985	0.469898	0.470028	0.467274	0.448733
NUNAVIK		0.294357	0.353887	0.344526	0.322147	0.361763	0.352339	0.330157	0.337025
NUNAVUT		0.387074	0.46354	0.452498	0.432821	0.471643	0.462158	0.440809	0.444363

## Sheet: Sea Level Marine Vulnerability
		MEAN	RCP 4.5 MEAN			RCP 8.5 MEAN			STD	RCP 4.5 STD			RCP 8.5 STD
Community	Region	Baseline	2040-4.5	2070-4.5	2100-4.5	2040-8.5	2070-8.5	2100-8.5	Baseline	2040	2070	2100	2040	2070	2100
Akulivik	Nunavik	0.239091	0.478329	0.452975	0.363667	0.495885	0.471741	0.39364	0.0103818	0.0174641	0.0168683	0.0147612	0.017945	0.0173856	0.0154077
Arctic Bay	Nunavut	0.351942	0.59916	0.579103	0.490338	0.603126	0.591319	0.508621	0.00670918	0.00670918	0.00670917	0.00670918	0.00670918	0.00670917	0.00670917
Arviat	Nunavut	0.296171	0.508953	0.477579	0.372683	0.527777	0.496624	0.406702	0.00454141	0.0045414	0.00454141	0.00454141	0.00454141	0.00454141	0.00454141
Aupaluk	Nunavik	0.205248	0.424839	0.412317	0.364521	0.43699	0.42364	0.386115	0.010778	0.0140255	0.0138828	0.0133571	0.0141657	0.0140118	0.0135908
Cambridge Bay	Nunavut	0.272697	0.556905	0.542345	0.492702	0.561563	0.557738	0.520032	0.0010592	0.00358199	0.00405485	0.00595562	0.00315994	0.00409143	0.00618381
Cape Dorset	Nunavut	0.245771	0.525798	0.510851	0.443708	0.53458	0.526967	0.466093	0.00354317	0.00354317	0.00354317	0.00354317	0.00354318	0.00354317	0.00354317
Chesterfield Inlet	Nunavut	0.305667	0.52108	0.486732	0.367063	0.555043	0.507339	0.401139	0.00452989	0.00509327	0.00517878	0.00574285	0.00449806	0.00513616	0.00584343
Clyde River	Nunavut	0.259332	0.487709	0.476404	0.419641	0.484305	0.484021	0.427835	0.00800925	0.00800925	0.00800925	0.00800925	0.00800925	0.00800925	0.00800925
Coral Harbour	Nunavut	0.416242	0.697491	0.663295	0.53336	0.735053	0.686	0.565595	0.0046504	0.0046504	0.0046504	0.0046504	0.0046504	0.0046504	0.0046504
Gjoa Haven	Nunavut	0.350033	0.635386	0.60722	0.50357	0.646832	0.625951	0.534872	0.00308893	0.00269712	0.00265504	0.002362	0.00239511	0.00256937	0.00221452
Grise Fiord	Nunavut	0.309799	0.527824	0.518506	0.467218	0.541807	0.527145	0.48049	0.00606811	0.0060681	0.00606811	0.00606811	0.0060681	0.00606811	0.00606811
Hall Beach	Nunavut	0.271339	0.470362	0.437756	0.319841	0.469771	0.45104	0.339297	0.00342251	0.00342252	0.00342251	0.00342251	0.00342251	0.00342252	0.00342251
Hopedale	Nunatsiavut	0.157036	0.419541	0.423466	0.43134	0.426208	0.414726	0.394543	0.0084356	0.0168686	0.014957	0.0128572	0.0136292	0.0138724	0.014298
Igloolik	Nunavut	0.250626	0.435406	0.404623	0.292878	0.434395	0.416825	0.311193	0.00436742	0.00568219	0.00544192	0.00476788	0.00571635	0.00556633	0.00486824
Inukjuak	Nunavik	0.239797	0.402289	0.377745	0.291452	0.412243	0.392834	0.318805	0.0057142	0.00489405	0.00492039	0.00536886	0.00489433	0.00491067	0.0052231
Iqaluit	Nunavut	0.0828735	0.41508	0.416778	0.404789	0.425649	0.429783	0.42778	0.00133972	0.00628597	0.00745329	0.0106784	0.00461611	0.00723371	0.0103749
Ivujivik	Nunavik	0.165435	0.360275	0.346642	0.290854	0.371404	0.359441	0.30956	0.0104836	0.0248902	0.0254156	0.0262201	0.0249364	0.0259409	0.0270541
Kangiqsualujjuaq	Nunavik	0.256511	0.539106	0.528569	0.484431	0.553356	0.54196	0.509875	0.0220093	0.0273387	0.0273845	0.027442	0.0276469	0.027591	0.0278306
Kangiqsujuaq	Nunavik	0.257881	0.536875	0.527666	0.486093	0.554652	0.541956	0.510866	0.00971651	0.0189717	0.0186934	0.0175009	0.019584	0.0191724	0.0183079
Kangirsuk	Nunavik	0.212635	0.465567	0.454547	0.411326	0.480434	0.467136	0.435341	0.0144429	0.0318177	0.0318298	0.0312204	0.0329768	0.0325961	0.0326152
Kimmirut	Nunavut	0.238537	0.524729	0.520246	0.492157	0.543557	0.533724	0.515531	0.0191263	0.019612	0.0197711	0.0203114	0.0194235	0.0197426	0.0202584
Kugaaruk	Nunavut	0.318694	0.532337	0.496989	0.37177	0.545103	0.514166	0.399424	0.00426171	0.00793509	0.00842343	0.0100599	0.00753855	0.00840467	0.0100084
Kugluktuk	Nunavut	0.370462	0.791741	0.784906	0.768196	0.80192	0.804774	0.807079	0.00562273	0.00562273	0.00562273	0.00562273	0.00562273	0.00562273	0.00562273
Kuujjuaq	Nunavik	0.0945824	0.300601	0.289388	0.245045	0.310493	0.299842	0.264756	0.016074	0.0156479	0.0155757	0.0153658	0.0157591	0.0156281	0.0154735
Kuujjuaraapik	Nunavik	0.22836	0.36307	0.33084	0.228397	0.377536	0.349008	0.249199	0.00810451	0.00868964	0.00827102	0.0061141	0.00887254	0.00850912	0.00757873
Makkovik	Nunatsiavut	0.166514	0.389136	0.391346	0.412542	0.413317	0.397683	0.379114	0.00360321	0.00371229	0.00360563	0.00361998	0.00382793	0.00360677	0.00362273
Nain	Nunatsiavut	0.185337	0.513227	0.51684	0.512729	0.499289	0.494863	0.48412	0.00860353	0.0122749	0.0123205	0.0122687	0.0104184	0.0103729	0.0102638
Naujaat	Nunavut	0.427222	0.655439	0.616341	0.477277	0.67901	0.635692	0.50623	0.00155385	0.00155386	0.00155385	0.00155385	0.00155386	0.00155385	0.00155385
Pangnirtung	Nunavut	0.336918	0.70905	0.712953	0.699222	0.708006	0.723463	0.714478	0.0116137	0.0116137	0.0116137	0.0116137	0.0116137	0.0116137	0.0116137
Paulatuk	Nunavut	0.377899	0.552165	0.528947	0.444983	0.509323	0.494212	0.373405	0.00535604	0.00535604	0.00535604	0.00535604	0.00535604	0.00535604	0.00535604
Pond Inlet	Inuvialuit	0.297581	0.52332	0.501221	0.410268	0.529045	0.51281	0.427072	0.00614046	0.00614046	0.00614046	0.00614046	0.00614046	0.00614046	0.00614046
Postville	Nunavut	0.201076	0.508047	0.463894	0.457505	0.456292	0.438681	0.414608	0.0105016	0.0193773	0.022768	0.0236288	0.0136267	0.0152467	0.0147381
Puvirnituq	Nunatsiavut	0.261824	0.494386	0.466286	0.370195	0.504821	0.484724	0.4019	0.00548004	0.00554079	0.00559479	0.00587967	0.00582666	0.00561661	0.00579138
Qikiqtarjuaq	Nunavik	0.283726	0.613945	0.614103	0.585785	0.611933	0.621367	0.592449	0.0118335	0.0131249	0.0131256	0.0130061	0.0131164	0.0131564	0.0130341
Quaqtaq	Nunavut	0.253281	0.643683	0.632352	0.582844	0.667492	0.650955	0.617842	0.0108801	0.0218951	0.0215398	0.0206177	0.0226421	0.0221021	0.021949
Rankin Inlet	Nunavik	0.305094	0.49643	0.467984	0.370913	0.517253	0.485143	0.400812	0.0129195	0.0175713	0.0168864	0.0146254	0.0180256	0.0173	0.0153519
Resolute Bay	Nunavut	0.381156	0.682644	0.674801	0.622446	0.690112	0.68657	0.641287	0.00242536	0.00242536	0.00242536	0.00242536	0.00242536	0.00242536	0.00242536
Rigolet	Nunatsiavut	0.177367	0.581288	0.585414	0.586199	0.522085	0.51939	0.491316	0	0	0	0	0	0	0
Sachs Harbour	Inuvialuit	0.220243	0.342201	0.326379	0.277424	0.311769	0.305317	0.233598	0.00251826	0.00251826	0.00251826	0.00251826	0.00251826	0.00251826	0.00251826
Salluit	Nunavik	0.262932	0.53661	0.525017	0.47038	0.548344	0.540863	0.493956	0.0058037	0.0058037	0.0058037	0.0058037	0.0058037	0.0058037	0.0058037
Sanikiluaq	Nunavut	0.258301	0.420456	0.385854	0.260451	0.436718	0.406034	0.297657	0.0014978	0.0014978	0.0014978	0.00126357	0.0014978	0.0014978	0.0014978
Taloyoak	Nunavut	0.38845	0.667922	0.639132	0.530719	0.674457	0.656501	0.559195	0.00634767	0.00819098	0.00798954	0.00725168	0.00823699	0.00811083	0.007442
Tuktoyaktuk	Inuvialuit	0.610027	0.844315	0.806437	0.684357	0.792971	0.773047	0.617036	0.00900301	0.00900301	0.00900302	0.00900302	0.00900301	0.00900301	0.00900301
Ulukhaktok	Inuvialuit	0.303789	0.640844	0.640934	0.645798	0.533041	0.531161	0.498521	0.00449138	0.00449138	0.00449138	0.00449138	0.00449138	0.00449138	0.00449137
Umiujaq	Nunavik	0.209547	0.319747	0.295167	0.205536	0.3328	0.310122	0.231394	0.0102681	0.00989906	0.00933035	0.00698142	0.0102907	0.00970602	0.00798088
Whale Cove	Nunavut	0.388754	0.610491	0.578086	0.467928	0.632728	0.597885	0.502739	0.0235223	0.0246886	0.024551	0.023865	0.0251465	0.024651	0.0239711
MEAN TOTAL		0.275952	0.527517	0.509499	0.443751	0.530445	0.51483	0.451372
MEAN REGION		Baseline	2040	2070	2100	2040	2070	2100	Total Mean
INUVIALUIT		0.35791	0.58767	0.568743	0.504462	0.541706	0.530584	0.444057	0.505019
NUNATSIAVUT		0.189616	0.479516	0.47667	0.462601	0.473144	0.462277	0.430199	0.42486
NUNAVIK		0.227757	0.449052	0.432535	0.369108	0.461794	0.446543	0.392059	0.396978
NUNAVUT		0.306385	0.569994	0.548154	0.470137	0.577692	0.560142	0.48913	0.503091
