# Supplementary material for: An integrative climate change vulnerability index for Arctic aviation and marine transportation
Source: Nat Commun. 2019 Jun 13;10:2596. doi: 10.1038/s41467-019-10347-1 (PMC6565733; doi:10.1038/s41467-019-10347-1)
Supplement: Supplementary file 6 — Supplementary Data 4 [file 41467_2019_10347_MOESM6_ESM.xlsx]

## Sheet: Rain Airport Increment
		RCP 4.5 MEAN			RCP 8.5 MEAN			RCP 4.5 STD			RCP 8.5 STD
Community	Region	2040-4.5	2070-4.5	2100-4.5	2040-8.5	2070-8.5	2100-8.5	2040	2070	2100	2040	2070	2100
Aklavik	Inuvialuit	38.1506	41.2458	42.5899	51.1709	55.8358	59.5207	0.856538	0.92603	0.956209	1.14886	1.2536	1.33633
Akulivik	Nunavik	65.2016	67.6156	69.614	79.1674	80.7659	83.5479	0	5.3948e-06	1.82377e-06	1.82377e-06	0	0
Arctic Bay	Nunavut	38.3559	42.7373	43.7978	53.0083	59.5052	64.7923	0	0	0	0	0	0
Arviat	Nunavut	65.6224	66.4827	68.5373	75.82	76.7168	78.1452	2.05568	2.08263	2.14699	2.37513	2.40322	2.44797
Aupaluk	Nunavik	65.8878	69.4924	70.5657	79.7849	81.2344	83.0893	0.406007	0.428219	0.434835	0.491645	0.500575	0.512009
Baker Lake	Nunavut	58.2527	60.222	63.9753	75.4599	78.4154	80.2231	0	0	0	0	0	0
Cambridge Bay	Nunavut	51.3375	56.3612	59.9917	68.2545	75.9191	85.5379	0	0	0	0	0	0
Cape Dorset	Nunavut	58.3647	61.5471	63.2029	78.0678	81.064	83.711	0	0	0	0	0	0
Chesterfield Inlet	Nunavut	55.1727	57.4643	58.6785	70.471	71.8545	72.9051	1.92243e-06	1.92243e-06	9.61213e-07	1.92243e-06	1.92243e-06	0
Clyde River	Nunavut	52.8932	56.7864	57.8406	73.0028	77.2548	81.5427	0	0	0	0	0	0
Coral Harbour	Nunavut	57.4137	60.7233	62.2652	75.2857	77.2118	78.9089	0	0	0	0	0	0
Gjoa Haven	Nunavut	38.566	41.7644	45.8874	49.6819	58.2727	65.5552	1.43051e-06	0	9.53674e-07	0	0	0
Grise Fiord	Nunavut	40.0549	44.8161	46.4941	55.557	61.793	67.2055	0	0	0	0	0	0
Hall Beach	Nunavut	43.8716	51.9016	53.001	63.6551	70.8485	78.6136	0.391866	0.46359	0.47341	0.568573	0.632826	0.702184
Hopedale	Nunatsiavut	65.8086	66.726	67.3083	65.9269	67.2345	68.4826	0.628705	0.637467	0.643033	0.629834	0.642325	0.654249
Igloolik	Nunavut	43.3121	49.4884	50.9628	62.3451	69.1802	76.2318	1.01937	1.16473	1.19944	1.46732	1.62819	1.79415
Inukjuak	Nunavik	68.615	71.7557	73.0317	81.4735	83.149	85.5839	0	0	0	0	0	0
Inuvik	Inuvialuit	120.734	125.547	130.784	160.229	179.244	190.862	0	0	0	0	0	0
Iqaluit	Nunavut	117.869	119.865	123.279	149.903	155.667	160.888	0	0	0	0	0	0
Ivujivik	Nunavik	61.4712	64.5713	66.9911	75.6375	77.4959	79.8352	0.541446	0.56875	0.590067	0.666226	0.68259	0.7032
Kangiqsualujjuaq	Nunavik	70.9276	73.4428	74.6836	79.7228	82.9122	85.4039	7.43415	7.69777	7.82782	8.35601	8.69029	8.95145
Kangiqsujuaq	Nunavik	67.7538	69.8485	71.8537	79.4761	81.3647	83.8534	1.40142	1.44474	1.48622	1.64388	1.68294	1.73442
Kangirsuk	Nunavik	73.0303	74.7863	77.1437	86.2136	87.8247	89.6527	0.563534	0.577087	0.595279	0.665265	0.677699	0.691805
Kimmirut	Nunavut	53.3124	54.4278	55.9257	65.7167	66.9252	68.8677	1.16347e-06	5.81736e-07	1.16347e-06	2.32694e-06	1.16347e-06	0
Kugaaruk	Nunavut	43.2841	47.3247	50.384	57.9482	64.8237	73.678	0	0	0	0	0	0
Kugluktuk	Nunavut	58.3138	62.0617	64.61	75.1575	82.6607	86.9103	0	0	0	0	0	0
Kuujjuaq	Nunavik	132.088	137.88	140.465	156.373	160.058	163.894	12.1646	12.698	12.9361	14.4011	14.7405	15.0937
Kuujjuaraapik	Nunavik	83.3316	87.9161	87.6256	91.6804	94.4196	97.4016	0	0	0	0	0	0
Makkovik	Nunatsiavut	73.1045	73.8436	74.9043	73.3197	74.8292	75.9508	1.71091	1.7282	1.75303	1.71595	1.75128	1.77752
Nain	Nunatsiavut	64.7208	66.0464	67.3613	67.5306	68.4423	69.477	0.147742	0.150768	0.153773	0.154156	0.156236	0.158602
Naujaat	Nunavut	48.3394	53.9165	53.9764	65.0683	69.3372	73.3743	0	0	0	0	0	0
Pangnirtung	Nunavut	50.3546	52.9457	53.6184	61.9781	63.5845	65.0758	0	0	0	0	0	0
Paulatuk	Nunavut	48.3592	52.6439	53.6353	66.781	72.0873	80.9613	0	0	0	0	0	0
Pond Inlet	Inuvialuit	44.072	46.9635	49.3654	58.7849	64.2373	69.6685	0	0	0	0	0	0
Postville	Nunavut	73.0227	73.9574	74.8439	73.0435	74.5991	75.9644	1.33806	1.35519	1.37143	1.33843	1.36694	1.39197
Puvirnituq	Nunatsiavut	78.587	82.2293	84.9953	94.4248	96.3339	99.4033	1.72378	1.80367	1.86435	2.07118	2.11305	2.18038
Qikiqtarjuaq	Nunavik	62.4496	64.4123	65.5195	78.2959	79.5798	81.2933	0	1.41674e-06	0	0	0	1.41674e-06
Rankin Inlet	Nunavik	72.867	73.4592	76.5577	89.9055	91.3612	92.8233	4.14724	4.18094	4.35729	5.11698	5.19984	5.28305
Resolute Bay	Nunavut	28.9019	33.0318	35.6912	41.4514	47.9279	58.723	0	0	0	0	0	0
Rigolet	Nunatsiavut	70.2889	70.6251	71.631	70.1175	71.665	72.7149	0	1.17724e-06	1.17724e-06	1.17724e-06	2.49731e-06	0
Sachs Harbour	Inuvialuit	32.2422	37.518	39.3865	45.5587	52.3838	61.9656	0	0	0	0	0	0
Salluit	Nunavik	71.0677	73.828	75.7633	86.6632	88.6599	91.5344	0	0	0	0	0	0
Sanikiluaq	Nunavut	69.4463	70.1656	71.9894	81.0204	82.6903	85.1543	1.27541	1.28862	1.32212	1.48798	1.51864	1.5639
Taloyoak	Nunavut	39.3236	43.9373	49.2474	53.0175	61.4703	68.1367	0.182406	0.203805	0.228435	0.245925	0.285131	0.316051
Tasiujaq	Nunavik	72.8321	78.1063	78.8591	86.8244	88.3631	90.7792	0	0	0	0	0	0
Tuktoyaktuk	Inuvialuit	35.7689	39.8807	40.6676	49.5903	56.9005	62.5623	0.702716	0.783494	0.798956	0.974248	1.11786	1.2291
Ulukhaktok	Inuvialuit	44.8382	47.9081	48.1725	54.6204	64.1624	71.8668	0	0	0	0	0	0
Umiujaq	Nunavik	72.4766	75.5486	75.976	81.699	84.1864	87.165	2.116e-06	1.058e-06	1.058e-06	2.116e-06	1.058e-06	3.174e-06
Whale Cove	Nunavut	48.2685	48.5733	49.7496	58.4722	59.3282	60.32	0	0	0	0	0	0
MEAN TOTAL		61.0271	64.1702	65.9878	74.9869	79.0159	83.0563
MEAN REGION		2040	2070	2100	2040	2070	2100	Total Mean
INUVIALUIT		52.6343	56.5105	58.4943	69.9923	78.7939	86.0743	67.0833
NUNATSIAVUT		70.502	71.8941	73.24	74.2639	75.701	77.2057	73.8011
NUNAVIK		74.2857	77.3331	78.9036	88.0655	90.0982	92.5612	83.5412
NUNAVUT		53.4172	56.7977	58.816	68.757	73.2974	77.9761	64.8436

## Sheet: Rain Marine Increment
		RCP 4.5 MEAN			RCP 8.5 MEAN			RCP 4.5 STD			RCP 8.5 STD
Community	Region	2040-4.5	2070-4.5	2100-4.5	2040-8.5	2070-8.5	2100-8.5	2040	2070	2100	2040	2070	2100
Aklavik	Inuvialuit	40.8956	44.2134	63.8033	54.8526	59.8532	63.8033	0.7055	0.762739	1.10069	0.946279	1.03255	1.10069
Akulivik	Nunavik	67.3009	69.7926	86.2378	81.7164	83.3663	86.2378	0	1.82377e-06	0	1.82377e-06	1.82377e-06	0
Arctic Bay	Nunavut	35.8203	39.9121	60.5091	49.5041	55.5715	60.5091	0	0	0	0	0	0
Arviat	Nunavut	53.8027	54.508	64.0698	62.1635	62.8987	64.0698	1.02652	1.03997	1.2224	1.18604	1.20007	1.2224
Aupaluk	Nunavik	60.5034	63.8135	76.2993	73.2649	74.596	76.2993	0.94521	0.996922	1.19198	1.14457	1.16537	1.19198
Baker Lake	Nunavut	50.674	52.3871	69.7861	65.6425	68.2135	69.7861	0	0	0	0	0	0
Cambridge Bay	Nunavut	41.345	45.3908	68.8884	54.9692	61.1419	68.8884	0	0	0	0	0	0
Cape Dorset	Nunavut	61.8867	65.261	88.7624	82.7787	85.9557	88.7624	0	0	0	0	0	0
Chesterfield Inlet	Nunavut	54.0025	56.2455	71.3587	68.9763	70.3305	71.3587	0	0	0	0	0	0
Clyde River	Nunavut	51.4435	55.2299	79.3078	71.0019	75.1373	79.3078	0	0	0	0	0	0
Coral Harbour	Nunavut	47.4974	50.2353	65.28	62.2826	63.876	65.28	0	0	0	0	0	0
Gjoa Haven	Nunavut	35.4387	38.3777	60.2394	45.6532	53.5474	60.2394	9.53674e-07	4.76837e-07	1.3487e-06	1.50789e-06	0	1.3487e-06
Grise Fiord	Nunavut	43.2969	48.4435	72.645	60.0538	66.7945	72.645	0	0	0	0	0	0
Hall Beach	Nunavut	39.8025	47.0877	71.3222	57.7511	64.2773	71.3222	0.155948	0.184493	0.279443	0.226272	0.251841	0.279443
Hopedale	Nunatsiavut	72.5432	73.5545	75.4908	72.6735	74.1149	75.4908	0.270359	0.274129	0.281342	0.270842	0.276215	0.281342
Igloolik	Nunavut	43.0403	49.1779	75.7536	61.954	68.7462	75.7536	0.405436	0.46325	0.7136	0.583607	0.647582	0.7136
Inukjuak	Nunavik	57.3128	59.9361	71.4865	68.0532	69.4528	71.4865	0	0	0	0	0	0
Inuvik	Inuvialuit	57.2215	59.5028	90.4586	75.9401	84.9523	90.4586	0	0	0	0	0	0
Iqaluit	Nunavut	117.869	119.865	160.888	149.903	155.667	160.888	0	0	0	0	0	0
Ivujivik	Nunavik	66.995	70.3736	87.0092	82.4342	84.4596	87.0092	0.732559	0.769504	0.951409	0.901383	0.923528	0.951409
Kangiqsualujjuaq	Nunavik	66.1374	68.4828	79.636	74.3386	77.3126	79.636	3.88716	4.02501	4.68053	4.36919	4.54398	4.68053
Kangiqsujuaq	Nunavik	61.3823	63.28	75.9679	72.0022	73.7132	75.9679	0.194627	0.200642	0.240872	0.228296	0.233723	0.240872
Kangirsuk	Nunavik	74.3075	76.0942	91.2206	87.7214	89.3607	91.2206	1.74617	1.78816	2.14361	2.06138	2.09991	2.14361
Kimmirut	Nunavut	56.1282	57.3025	72.5051	69.1876	70.46	72.5051	1.16347e-06	2.32694e-06	0	1.16347e-06	1.16347e-06	0
Kugaaruk	Nunavut	38.1046	41.6617	64.8614	51.0139	57.0666	64.8614	0	0	0	0	0	0
Kugluktuk	Nunavut	48.8331	51.9717	72.7804	62.9384	69.2217	72.7804	0	0	0	0	0	0
Kuujjuaq	Nunavik	93.9832	98.1043	116.614	111.262	113.884	116.614	5.06373	5.28577	6.28304	5.99472	6.136	6.28304
Kuujjuaraapik	Nunavik	63.5611	67.0579	74.293	69.9292	72.0185	74.293	0	0	0	0	0	0
Makkovik	Nunatsiavut	68.1185	68.8071	70.7706	68.3189	69.7256	70.7706	4.53463	4.58048	4.71118	4.54798	4.64162	4.71118
Nain	Nunatsiavut	76.0358	77.5932	81.6235	79.3368	80.408	81.6235	0.342896	0.349918	0.368095	0.357783	0.362614	0.368095
Naujaat	Nunavut	41.8069	46.6303	63.4586	56.2752	59.9671	63.4586	0	0	0	0	0	0
Pangnirtung	Nunavut	56.5702	59.4812	73.1086	69.6285	71.4332	73.1086	0	0	0	0	0	0
Paulatuk	Nunavut	41.5518	45.2333	69.5645	57.3804	61.9397	69.5645	0	0	0	0	0	0
Pond Inlet	Inuvialuit	47.5103	50.6275	75.1038	63.3711	69.2489	75.1038	0	0	0	0	0	0
Postville	Nunavut	72.508	73.4361	75.429	72.5287	74.0734	75.429	0.72946	0.738799	0.75885	0.729664	0.745204	0.75885
Puvirnituq	Nunatsiavut	64.7785	67.7808	81.9371	77.8334	79.4071	81.9371	0.346819	0.362894	0.438687	0.416716	0.425141	0.438687
Qikiqtarjuaq	Nunavik	63.5431	65.5402	82.7168	79.6669	80.9732	82.7168	0	1.41674e-06	0	1.41674e-06	0	0
Rankin Inlet	Nunavik	49.2906	49.6912	62.7899	60.8162	61.8009	62.7899	0.778122	0.784445	0.991228	0.960067	0.975615	0.991228
Resolute Bay	Nunavut	22.9197	26.1948	46.5684	32.8717	38.0077	46.5684	0	0	0	0	0	0
Rigolet	Nunatsiavut	86.5975	87.0118	89.5865	86.3865	88.2929	89.5865	0	0	0	0	1.17724e-06	0
Sachs Harbour	Inuvialuit	28.3903	33.0357	54.5625	40.1158	46.1255	54.5625	0	0	0	0	0	0
Salluit	Nunavik	69.4112	72.1071	89.4009	84.6432	86.5934	89.4009	0	0	0	0	0	0
Sanikiluaq	Nunavut	60.0003	60.6217	73.5717	70	71.4428	73.5717	0.0539297	0.0544879	0.0661283	0.0629169	0.0642146	0.0661283
Taloyoak	Nunavut	34.1535	38.1606	59.1783	46.0469	53.3884	59.1783	0.188374	0.210477	0.326399	0.253975	0.294466	0.326399
Tasiujaq	Nunavik	71.6086	76.7943	89.2542	85.3659	86.8787	89.2542	0	0	0	0	0	0
Tuktoyaktuk	Inuvialuit	28.2313	31.4766	49.3785	39.1401	44.9098	49.3785	0.572948	0.63881	1.00213	0.79434	0.911436	1.00213
Ulukhaktok	Inuvialuit	36.0979	38.5693	57.8578	43.9733	51.6552	57.8578	0	0	0	0	0	0
Umiujaq	Nunavik	62.8139	65.4763	75.544	70.8067	72.9625	75.544	1.29579e-06	2.116e-06	0	7.48124e-07	1.058e-06	0
Whale Cove	Nunavut	44.4891	44.77	55.5969	53.8938	54.6828	55.5969	0	0	0	0	0	0
MEAN TOTAL		55.6644	58.496	75.1934	68.1299	71.6308	75.1934
MEAN REGION		2040	2070	2100	2040	2070	2100	Total Mean
INUVIALUIT		39.7245	42.9042	65.1941	52.8988	59.4575	65.1941	54.2289
NUNATSIAVUT		86.5975	87.0118	89.5865	86.3865	88.2929	89.5865	87.9103
NUNAVIK		66.2965	69.0389	82.7478	78.7158	80.5266	82.7478	76.6789
NUNAVUT		49.7077	52.8161	72.3097	63.9333	68.0767	72.3097	63.1922

## Sheet: Snow Airport Increment
		RCP 4.5 MEAN			RCP 8.5 MEAN			RCP 4.5 STD			RCP 8.5 STD
Community	Region	2040-4.5	2070-4.5	2100-4.5	2040-8.5	2070-8.5	2100-8.5	2040	2070	2100	2040	2070	2100
Aklavik	Inuvialuit	25.6356	24.6726	24.2045	25.8576	24.1393	21.4258	0.687057	0.661247	0.648701	0.693007	0.646956	0.574231
Akulivik	Nunavik	35.3965	33.409	32.6345	35.4481	32.7557	27.0915	9.11887e-07	9.11887e-07	1.76586e-06	1.76586e-06	1.76586e-06	4.55944e-07
Arctic Bay	Nunavut	35.1957	33.9733	33.5662	34.5295	32.8671	30.9383	0	0	0	0	0	0
Arviat	Nunavut	38.005	35.7562	34.94	36.2491	33.5562	30.1566	1.50468	1.41564	1.38332	1.43516	1.32854	1.19395
Aupaluk	Nunavik	38.5928	35.8396	35.6582	37.9326	34.9082	30.5706	0.301525	0.280014	0.278595	0.296366	0.272736	0.238848
Baker Lake	Nunavut	36.9796	35.2796	36.2112	36.624	34.5244	32.5044	0	0	0	0	0	0
Cambridge Bay	Nunavut	43.5706	40.6842	41.2436	43.1439	39.5294	36.2524	0	0	0	0	0	0
Cape Dorset	Nunavut	35.7241	33.8413	32.2504	34.9264	32.1301	27.862	0	0	0	0	0	0
Chesterfield Inlet	Nunavut	31.4675	29.677	29.8352	31.2423	28.8739	25.4797	0	0	0	0	9.61213e-07	0
Clyde River	Nunavut	50.6646	49.4883	43.6325	50.5526	47.0111	40.1735	0	0	0	0	0	0
Coral Harbour	Nunavut	36.5288	35.2508	33.1042	35.9705	32.9307	29.7369	0	0	0	0	0	0
Gjoa Haven	Nunavut	32.9297	30.9977	30.5781	31.4909	29.0951	26.1366	4.76837e-07	0	0	0	0	0
Grise Fiord	Nunavut	47.5625	45.2558	37.8172	47.9535	38.1697	32.3421	0	0	0	0	0	0
Hall Beach	Nunavut	38.2776	37.1162	36.1817	38.3473	35.7213	32.6094	0.394116	0.382158	0.372538	0.394834	0.367798	0.335757
Hopedale	Nunatsiavut	38.1054	35.6579	34.6229	37.9125	33.7131	28.8584	0.464628	0.434787	0.422166	0.462276	0.411073	0.351877
Igloolik	Nunavut	36.5411	35.0122	34.1934	35.7424	33.7103	31.5621	1.00498	0.962928	0.940404	0.98301	0.927122	0.868045
Inukjuak	Nunavik	33.2471	31.7128	30.7557	34.1077	29.8953	24.8955	0	0	0	0	0	0
Inuvik	Inuvialuit	90.6111	86.3447	86.6412	91.5443	84.9126	77.3847	0	0	0	0	0	0
Iqaluit	Nunavut	98.2971	94.1599	93.4515	97.1659	92.5626	86.3421	0	0	0	0	0	0
Ivujivik	Nunavik	35.7802	33.6889	32.2177	35.1214	32.5183	27.0185	0.409156	0.385245	0.368419	0.401623	0.371857	0.308964
Kangiqsualujjuaq	Nunavik	42.4123	41.1905	40.1915	42.0098	40.4299	37.2494	6.34599	6.16317	6.0137	6.28576	6.04937	5.57348
Kangiqsujuaq	Nunavik	43.7716	42.4701	41.8865	43.8935	41.2004	36.9299	1.07913	1.04704	1.03266	1.08214	1.01575	0.910462
Kangirsuk	Nunavik	42.0526	41.4965	39.7573	42.6268	39.2736	34.6872	0.378701	0.373687	0.35803	0.383871	0.35367	0.312372
Kimmirut	Nunavut	34.5934	32.5103	32.0513	33.9038	31.605	28.285	5.81736e-07	5.81736e-07	5.81736e-07	0	4.11349e-07	5.81736e-07
Kugaaruk	Nunavut	36.9612	35.3919	34.5562	36.4055	33.5821	30.4864	0	0	0	0	0	0
Kugluktuk	Nunavut	39.4663	37.3481	37.8017	38.0819	36.7751	33.3908	0	0	0	0	0	0
Kuujjuaq	Nunavik	86.641	82.5077	82.2776	85.2496	79.4424	69.7784	9.77182	9.30565	9.2797	9.6149	8.95993	7.86997
Kuujjuaraapik	Nunavik	41.5292	39.6971	38.5618	40.9419	38.5302	33.812	0	0	0	0	0	0
Makkovik	Nunatsiavut	41.8114	40.0027	39.1315	42.1151	38.6231	33.1109	1.27973	1.22437	1.19771	1.28902	1.18215	1.01343
Nain	Nunatsiavut	37.46	35.9963	34.756	37.1688	35.2232	30.7311	0.0988346	0.0949683	0.0916978	0.098062	0.0929284	0.0810783
Naujaat	Nunavut	33.817	32.386	32.0683	33.658	30.5139	27.7685	0	0	0	0	0	0
Pangnirtung	Nunavut	44.9601	43.9131	41.2421	44.9765	41.3853	37.6623	0	0	0	0	0	0
Paulatuk	Nunavut	35.223	33.6067	33.6933	34.6476	32.7307	30.6397	0	0	0	0	0	0
Pond Inlet	Inuvialuit	43.1891	41.503	40.7216	42.4548	39.7807	37.0657	0	0	0	0	0	0
Postville	Nunavut	41.0296	39.1316	38.1716	41.4666	37.7347	33.0365	0.973694	0.928656	0.905869	0.984065	0.895502	0.784003
Puvirnituq	Nunatsiavut	43.5323	41.2278	40.673	43.7245	39.8352	33.874	1.21723	1.15279	1.13728	1.2226	1.11385	0.947168
Qikiqtarjuaq	Nunavik	58.5771	57.7095	52.0956	58.3248	54.7431	46.075	0	0	0	0	0	7.08371e-07
Rankin Inlet	Nunavik	43.3949	41.1157	41.6508	43.5566	39.5999	35.5103	2.95914	2.80372	2.84021	2.97016	2.70036	2.42148
Resolute Bay	Nunavut	36.495	34.1376	33.5235	35.8413	33.0524	29.3461	0	0	0	0	0	0
Rigolet	Nunatsiavut	39.5068	37.3106	36.0542	39.1266	35.5301	30.7747	5.88621e-07	0	1.10121e-06	0	0	8.32435e-07
Sachs Harbour	Inuvialuit	32.5398	31.5545	31.5259	32.3483	30.3479	27.0758	0	0	0	0	0	0
Salluit	Nunavik	40.6424	38.5975	36.6724	40.397	37.3711	31.9394	0	0	0	0	0	0
Sanikiluaq	Nunavut	26.7282	23.4754	21.1751	26.4954	22.1394	14.7901	0.693486	0.60909	0.549406	0.687446	0.574427	0.383742
Taloyoak	Nunavut	35.2311	34.2332	33.5336	34.7964	31.7703	29.8175	0.186454	0.181172	0.17747	0.184153	0.168138	0.157803
Tasiujaq	Nunavik	40.795	38.3352	38.3876	40.0974	37.8545	32.9611	0	0	0	0	0	0
Tuktoyaktuk	Inuvialuit	27.1643	25.3253	25.5878	27.1989	25.0848	21.9331	0.592513	0.552399	0.558125	0.593267	0.547154	0.478408
Ulukhaktok	Inuvialuit	35.6092	33.6239	33.8166	34.5465	32.5755	29.3402	0	0	0	0	0	0
Umiujaq	Nunavik	35.2622	33.4232	33.0737	35.1572	32.7075	28.6859	1.587e-06	9.89675e-07	9.89675e-07	6.47894e-07	0	0
Whale Cove	Nunavut	25.8485	24.0632	23.6098	25.0357	22.0864	20.0023	0	0	0	0	0	0
MEAN TOTAL		41.3338	39.4102	38.4079	40.9818	37.8582	33.5939
MEAN REGION		2040	2070	2100	2040	2070	2100	Total Mean
INUVIALUIT		42.4582	40.504	40.4163	42.3251	39.4735	35.7042	40.1469
NUNATSIAVUT		40.0832	38.039	37.0475	40.0095	36.5849	31.4698	37.2057
NUNAVIK		44.1496	42.2281	41.13	43.9189	40.8022	35.5146	41.2906
NUNAVUT		39.6707	37.7787	36.6013	39.1353	36.0024	32.3884	36.9295

## Sheet: Snow Marine Increment
		RCP 4.5 MEAN			RCP 8.5 MEAN			RCP 4.5 STD			RCP 8.5 STD
Community	Region	2040-4.5	2070-4.5	2100-4.5	2040-8.5	2070-8.5	2100-8.5	2040	2070	2100	2040	2070	2100
Aklavik	Inuvialuit	21.7528	21.1081	20.791	21.8999	20.7466	18.8543	0.348713	0.340832	0.336898	0.350489	0.336344	0.312067
Akulivik	Nunavik	26.9202	25.7986	25.3521	26.9489	25.4224	21.9931	0	4.55944e-07	0	0	0	4.55944e-07
Arctic Bay	Nunavut	24.6059	23.956	23.7371	24.2531	23.3583	22.293	0	0	0	0	0	0
Arviat	Nunavut	22.571	21.5229	21.1355	21.7551	20.4699	18.7858	0.430637	0.415373	0.40961	0.418795	0.399555	0.37326
Aupaluk	Nunavik	25.7725	24.3822	24.2888	25.4437	23.9001	21.571	0.362882	0.350452	0.349588	0.360015	0.345958	0.322907
Baker Lake	Nunavut	23.7462	22.9046	23.3681	23.5717	22.5247	21.4901	0	0	0	0	0	0
Cambridge Bay	Nunavut	25.415	24.1377	24.3887	25.2289	23.6144	22.0891	0	0	0	0	0	0
Cape Dorset	Nunavut	27.68	26.6094	25.6796	27.2302	25.6084	22.9887	0	0	0	0	0	0
Chesterfield Inlet	Nunavut	23.4683	22.4325	22.5252	23.3395	21.9587	19.8909	0	4.80607e-07	0	0	0	0
Clyde River	Nunavut	33.054	32.5363	29.8349	33.005	31.4193	28.1352	0	0	0	0	0	0
Coral Harbour	Nunavut	22.5456	21.9298	20.8731	22.2778	20.7865	19.1567	0	0	0	0	0	0
Gjoa Haven	Nunavut	22.9704	21.9181	21.6858	22.1895	20.8533	19.1387	0	7.15256e-07	9.53674e-07	1.65181e-06	0	4.76837e-07
Grise Fiord	Nunavut	33.6215	32.5212	28.7104	33.8044	28.9007	25.6187	0	0	0	0	0	0
Hall Beach	Nunavut	25.4847	24.904	24.4302	25.5192	24.1945	22.5623	0.0850623	0.0837894	0.0827257	0.085137	0.0821899	0.0783395
Hopedale	Nunatsiavut	30.1304	28.7515	28.1519	30.0237	27.6165	24.6188	0.101271	0.0984963	0.0972339	0.101062	0.0960767	0.0891013
Igloolik	Nunavut	26.6172	25.7908	25.3404	26.1878	25.0722	23.8557	0.213568	0.209221	0.206787	0.211327	0.20532	0.19846
Inukjuak	Nunavik	20.86	20.0908	19.6033	21.2851	19.16	16.4838	0	0	0	0	0	0
Inuvik	Inuvialuit	25.6565	24.7474	24.8113	25.8524	24.4373	22.764	0	0	0	0	0	0
Iqaluit	Nunavut	49.5706	48.4961	48.3075	49.2813	48.0688	46.3353	0	0	0	0	0	0
Ivujivik	Nunavik	28.5743	27.3612	26.4828	28.1965	26.664	23.2007	0.294421	0.286448	0.280417	0.291982	0.281679	0.255996
Kangiqsualujjuaq	Nunavik	27.9915	27.4066	26.9212	27.7998	27.0376	25.4533	1.31794	1.30467	1.29326	1.31365	1.29603	1.25651
Kangiqsujuaq	Nunavik	27.9477	27.3439	27.0699	28.0037	26.7451	24.6564	0.0774682	0.0764171	0.0759302	0.0775653	0.0753456	0.0713984
Kangirsuk	Nunavik	30.0272	29.7483	28.8615	30.3129	28.6108	26.1435	0.594878	0.591444	0.580243	0.598356	0.577004	0.543357
Kimmirut	Nunavut	26.9475	25.7425	25.4716	26.5529	25.2064	23.1721	2.90868e-07	8.72604e-07	8.72604e-07	8.72604e-07	8.72604e-07	1.16347e-06
Kugaaruk	Nunavut	24.1344	23.349	22.924	23.8582	22.4227	20.7853	0	0	0	0	0	0
Kugluktuk	Nunavut	24.1691	23.1725	23.3881	23.5207	22.8984	21.2387	0	0	0	0	0	0
Kuujjuaq	Nunavik	35.0212	33.9185	33.856	34.6542	33.0762	30.2736	1.65936	1.62803	1.62621	1.6491	1.60308	1.5138
Kuujjuaraapik	Nunavik	22.1958	21.4264	20.942	21.9508	20.9284	18.8487	0	0	0	0	0	0
Makkovik	Nunatsiavut	27.5802	26.707	26.2787	27.7247	26.0266	23.1766	1.70667	1.67654	1.66123	1.71152	1.65206	1.5398
Nain	Nunatsiavut	31.1371	30.2889	29.5537	30.97	29.8324	27.0573	0.115243	0.113445	0.111825	0.114894	0.112445	0.1059
Naujaat	Nunavut	22.3206	21.5798	21.4135	22.2389	20.5892	19.0905	0	0	0	0	0	0
Pangnirtung	Nunavut	33.5896	33.066	31.6922	33.5977	31.7673	29.76	0	0	0	0	0	0
Paulatuk	Nunavut	22.8232	22.0063	22.0506	22.5343	21.5564	20.461	0	0	0	0	0	0
Pond Inlet	Inuvialuit	31.8132	30.9557	30.5509	31.4423	30.0571	28.5923	0	0	0	0	0	0
Postville	Nunavut	28.9048	27.9413	27.444	29.123	27.2154	24.6627	0.263723	0.258285	0.255385	0.264923	0.254031	0.238022
Puvirnituq	Nunatsiavut	25.2644	24.2513	24.0033	25.3476	23.6257	20.8265	0.128199	0.124791	0.123936	0.128473	0.122615	0.112211
Qikiqtarjuaq	Nunavik	37.3233	36.9749	34.6234	37.2224	35.7538	31.8984	7.08371e-07	0	0	0	7.08371e-07	7.08371e-07
Rankin Inlet	Nunavik	20.9673	20.0873	20.2957	21.029	19.4911	17.8374	0.315074	0.304923	0.30735	0.315775	0.297887	0.277717
Resolute Bay	Nunavut	22.1562	21.0259	20.7261	21.846	20.4946	18.6244	0	0	0	0	0	0
Rigolet	Nunatsiavut	34.3616	33.0833	32.3295	34.1438	32.0099	28.9667	0	0	5.88621e-07	5.88621e-07	0	0
Sachs Harbour	Inuvialuit	22.0342	21.5105	21.4952	21.9329	20.8595	19.0386	0	0	0	0	0	0
Salluit	Nunavik	28.3278	27.2915	26.2881	28.205	26.6555	23.6995	0	0	0	0	0	0
Sanikiluaq	Nunavut	18.0731	16.2306	14.8768	17.944	15.4497	10.879	0.0170699	0.015671	0.0145947	0.0169748	0.0150556	0.0111712
Taloyoak	Nunavut	23.113	22.6063	22.2471	22.8931	21.3268	20.2818	0.108819	0.107157	0.105958	0.1081	0.102817	0.0991217
Tasiujaq	Nunavik	28.5343	27.2831	27.3102	28.1839	27.0335	24.3913	0	0	0	0	0	0
Tuktoyaktuk	Inuvialuit	17.2559	16.2778	16.4189	17.274	16.1482	14.4119	0.314948	0.301114	0.303136	0.315201	0.299243	0.273408
Ulukhaktok	Inuvialuit	21.7785	20.817	20.9113	21.2667	20.2997	18.6598	0	0	0	0	0	0
Umiujaq	Nunavik	22.5918	21.669	21.491	22.5398	21.3038	19.1869	2.64502e-07	0	0	2.64502e-07	7.93505e-07	2.64502e-07
Whale Cove	Nunavut	18.9681	17.8925	17.6147	18.4819	16.6676	15.336	0	0	0	0	0	0
MEAN TOTAL		26.4973	25.5827	25.0724	26.3242	24.8136	22.6375
MEAN REGION		2040	2070	2100	2040	2070	2100	Total Mean
INUVIALUIT		23.3818	22.5694	22.4964	23.278	22.0914	20.3868	22.3673
NUNATSIAVUT		29.9351	28.8951	28.3118	29.8633	28.1572	25.2839	28.4077
NUNAVIK		27.3611	26.4845	25.9561	27.2697	25.8416	23.2598	26.0288
NUNAVUT		26.1062	25.178	24.5777	25.8431	24.2677	22.3597	24.7221

## Sheet: Temperature Summer Airport Inc
		RCP 4.5 MEAN			RCP 8.5 MEAN			RCP 4.5 STD			RCP 8.5 STD
Community	Region	2040-4.5	2070-4.5	2100-4.5	2040-8.5	2070-8.5	2100-8.5	2040	2070	2100	2040	2070	2100
Aklavik	Inuvialuit	51.1315	55.2563	56.5534	50.855	56.5551	63.9347	1.42912e-06	7.14558e-07	0	0	7.14558e-07	1.42912e-06
Akulivik	Nunavik	66.2399	75.2681	78.0297	65.0742	73.956	85.039	1.99387	2.26562	2.34874	1.95878	2.22613	2.55973
Arctic Bay	Nunavut	34.5771	41.7548	44.4914	34.4245	44.4956	56.0472	0	0	0	0	0	0
Arviat	Nunavut	76.9637	81.0428	82.5773	76.5201	81.5534	83.5108	0	0	0	0	0	0
Aupaluk	Nunavik	71.2516	79.077	81.5765	70.6578	79.3215	84.3435	5.29972	5.88177	6.06769	5.25555	5.89997	6.2735
Baker Lake	Nunavut	68.6513	75.0078	77.6127	69.3051	77.5992	82.7839	0	0	0	0	0	0
Cambridge Bay	Nunavut	67.3587	76.3407	80.2507	68.0464	79.491	94.4101	0	9.53674e-07	1.90735e-06	9.53674e-07	9.53674e-07	0
Cape Dorset	Nunavut	57.9362	66.7149	70.262	58.0161	68.8746	82.8291	0	0	0	0	0	0
Chesterfield Inlet	Nunavut	63.3735	70.4465	73.7024	63.8681	72.9806	80.9791	2.91984	3.24572	3.39573	2.94262	3.36247	3.73099
Clyde River	Nunavut	30.8661	38.2265	43.953	30.5817	42.8451	56.7694	0	0	0	0	0	0
Coral Harbour	Nunavut	59.3558	67.4648	71.0212	59.6888	70.3203	82.7182	0	0	0	0	0	0
Gjoa Haven	Nunavut	55.7399	63.7048	65.8982	55.9645	65.4373	77.0195	0.0175293	0.0200353	0.0207249	0.0175999	0.0205798	0.0242223
Grise Fiord	Nunavut	13.6864	20.0985	26.1031	12.921	23.8148	39.4299	0	0	0	0	0	0
Hall Beach	Nunavut	52.2931	60.9276	64.3105	52.4918	63.802	76.9063	0	0	0	0	0	0
Hopedale	Nunatsiavut	62.8082	63.7666	64.5774	62.6315	64.0507	65.1279	0	2.48125e-06	0	0	0	0
Igloolik	Nunavut	50.075	57.7763	60.8095	50.3237	61.3236	74.1794	2.24007e-06	1.22694e-06	1.22694e-06	3.4703e-06	1.22694e-06	2.24007e-06
Inukjuak	Nunavik	72.1352	81.3028	82.1639	72.4668	80.0355	84.1088	0	0	0	0	0	0
Inuvik	Inuvialuit	106.382	113.272	115.753	106.76	116.06	124.564	15.1582	16.1399	16.4935	15.2121	16.5372	17.749
Iqaluit	Nunavut	98.4499	113.989	120.231	100.09	119.382	142.613	6.79573	7.86835	8.29921	6.90891	8.24058	9.84422
Ivujivik	Nunavik	62.9138	71.7789	74.7353	61.2771	70.7618	84.2868	0	0	3.96318e-06	1.35936e-06	3.72276e-06	1.35936e-06
Kangiqsualujjuaq	Nunavik	60.2613	66.8131	68.9608	59.6148	67.0174	74.4628	0	0	1.38147e-06	0	1.38147e-06	1.38147e-06
Kangiqsujuaq	Nunavik	64.3269	73.0486	76.0968	62.7452	73.3266	86.2156	1.34349	1.52564	1.58931	1.31045	1.53145	1.80064
Kangirsuk	Nunavik	70.1797	79.0281	82.3613	69.2207	79.419	90.1328	0.504495	0.568101	0.592063	0.497602	0.570911	0.647937
Kimmirut	Nunavut	47.2267	53.8334	56.5739	47.8566	56.5296	67.1926	6.03157e-07	0	6.03157e-07	1.20631e-06	1.0447e-06	1.20631e-06
Kugaaruk	Nunavut	53.063	60.9504	63.6549	53.3587	63.5612	75.5338	0	0	0	0	0	0
Kugluktuk	Nunavut	67.7288	73.7687	76.8149	68.5021	77.1917	87.4002	0	0	0	0	0	0
Kuujjuaq	Nunavik	100.608	108.516	109.462	100.171	108.718	110.631	4.638	5.00257	5.04615	4.61786	5.01186	5.10006
Kuujjuaraapik	Nunavik	79.225	80.8495	81.8488	79.6243	81.2226	82.6036	0	0	0	0	0	0
Makkovik	Nunatsiavut	72.2575	72.8046	73.4705	71.9945	73.1702	74.1399	2.039e-06	2.6974e-06	5.94478e-06	0	0	3.38137e-06
Nain	Nunatsiavut	59.0341	64.8534	66.6456	59.0607	65.8025	68.954	0	1.35936e-06	0	0	2.71872e-06	0
Naujaat	Nunavut	51.2783	58.4302	61.6592	51.0875	60.9029	72.4989	0	0	0	0	0	0
Pangnirtung	Nunavut	26.0364	31.9711	35.4949	26.4662	35.8134	46.0919	0	0	0	0	0	0
Paulatuk	Nunavut	63.6615	68.3304	71.2135	63.6891	71.0376	82.4436	0	0	0	0	0	0
Pond Inlet	Inuvialuit	27.1088	34.1828	37.921	26.8381	37.4188	49.9403	0	0	0	0	0	0
Postville	Nunavut	69.9579	70.4548	71.2741	69.8169	70.7456	71.7028	0.806929	0.812661	0.822109	0.805303	0.816019	0.827056
Puvirnituq	Nunatsiavut	79.877	90.0981	92.8918	78.966	88.9861	95.977	1.44779	1.63306	1.68369	1.43128	1.6129	1.73961
Qikiqtarjuaq	Nunavik	24.5176	31.2385	35.8002	25.1611	35.7357	48.5609	0.676677	0.862167	0.988069	0.694434	0.98629	1.34026
Quaqtaq	Nunavut	70.5336	79.757	82.6932	69.1245	80.4084	92.5091	0.290751	0.328768	0.340873	0.284946	0.331453	0.381333
Rankin Inlet	Nunavik	82.476	89.347	92.4082	82.2856	91.2254	97.2285	4.01312	4.34744	4.49639	4.00385	4.43884	4.73094
Resolute Bay	Nunavut	32.6982	39.2684	41.8633	31.8212	40.9545	54.7461	0	0	0	0	0	0
Rigolet	Nunatsiavut	62.0191	63.036	63.8552	61.8111	63.2879	64.6347	0.654042	0.664769	0.67341	0.651848	0.667424	0.681627
Sachs Harbour	Inuvialuit	50.0422	56.8216	58.5017	49.9665	58.8656	72.3614	0	0	0	0	0	0
Salluit	Nunavik	64.1108	72.7488	75.502	62.0752	72.2153	85.5622	0.425849	0.483226	0.501514	0.412328	0.479682	0.568338
Sanikiluaq	Nunavut	69.1171	77.8339	78.8788	70.5394	76.9032	82.8147	9.93263e-07	9.93263e-07	1.98653e-06	0	0	9.93263e-07
Taloyoak	Nunavut	52.1534	60.4617	63.1309	52.8775	62.4737	75.0344	0.285709	0.331222	0.345847	0.289675	0.342245	0.411056
Tasiujaq	Nunavik	69.3027	76.6147	78.7389	68.7327	76.5949	79.4715	0	0	0	0	0	0
Tuktoyaktuk	Inuvialuit	62.3456	67.1988	68.5139	62.0071	69.0696	77.3296	8.55328	9.21909	9.39952	8.50684	9.47575	10.6089
Ulukhaktok	Inuvialuit	57.2598	64.5486	67.244	57.5134	67.5025	81.075	0	0	0	0	0	0
Umiujaq	Nunavik	69.7821	73.6231	74.2736	70.164	73.9032	75.0141	1.05577	1.11389	1.12373	1.06155	1.11812	1.13493
Whale Cove	Nunavut	64.4612	69.0111	70.8437	63.6901	69.7621	72.9796	7.70036	8.24388	8.46279	7.60825	8.33359	8.71794
MEAN TOTAL		60.8968	67.6532	70.2641	60.7749	69.2485	78.3369
MEAN REGION		2040	2070	2100	2040	2070	2100	Total Mean
INUVIALUIT		59.045	65.2133	67.4146	58.99	67.5786	78.2009	66.0737
NUNATSIAVUT		67.1992	70.9118	72.2881	66.8928	71.0595	73.7667	70.353
NUNAVIK		68.3808	75.661	77.997	67.805	75.9609	83.4044	74.8682
NUNAVUT		55.8897	63.1027	66.2127	56.0428	65.5281	76.4458	63.8703

## Sheet: Temperature Summer Marine Inc
		RCP 4.5 MEAN			RCP 8.5 MEAN			RCP 4.5 STD			RCP 8.5 STD
Community	Region	2040-4.5	2070-4.5	2100-4.5	2040-8.5	2070-8.5	2100-8.5	2040	2070	2100	2040	2070	2100
Aklavik	Inuvialuit	54.1793	58.55	59.9244	53.8863	59.9262	67.7457	0	7.14558e-07	1.42912e-06	0	0	1.42912e-06
Akulivik	Nunavik	67.7521	76.9865	79.8111	66.5598	75.6444	86.9804	0.407763	0.463342	0.480342	0.40059	0.455263	0.52349
Arctic Bay	Nunavut	32.2424	38.9354	41.4873	32.1001	41.4911	52.2627	0	0	0	0	0	0
Arviat	Nunavut	65.2349	68.6924	69.993	64.8589	69.1252	70.7842	0	0	0	0	0	0
Aupaluk	Nunavik	66.1126	73.3735	75.6928	65.5616	73.6005	78.2603	3.02836	3.36096	3.46719	3.00312	3.37135	3.5848
Baker Lake	Nunavut	61.4651	67.1562	69.4885	62.0505	69.4764	74.1184	0	0	0	0	0	0
Cambridge Bay	Nunavut	56.7623	64.3314	67.6263	57.3419	66.9861	79.5583	0	9.53674e-07	1.90735e-06	0	1.90735e-06	1.90735e-06
Cape Dorset	Nunavut	61.2247	70.5017	74.2501	61.3092	72.7839	87.5305	0	0	0	0	0	0
Chesterfield Inlet	Nunavut	61.5411	68.4097	71.5714	62.0214	70.8704	78.6377	0.935785	1.04023	1.0883	0.943084	1.07764	1.19575
Clyde River	Nunavut	29.9789	37.1277	42.6896	29.7027	41.6136	55.1377	0	0	0	0	0	0
Coral Harbour	Nunavut	49.769	56.5683	59.5503	50.0482	58.9626	69.3581	0	0	0	0	0	0
Gjoa Haven	Nunavut	51.8505	59.2596	61.2999	52.0594	60.8712	71.6453	0.269335	0.307822	0.318417	0.27042	0.316192	0.372156
Grise Fiord	Nunavut	14.9454	21.9473	28.5043	14.1096	26.0054	43.0569	0	0	0	0	0	0
Hall Beach	Nunavut	47.8666	55.7703	58.8668	48.0485	58.4013	70.3965	0	0	0	0	0	0
Hopedale	Nunatsiavut	68.4227	69.4668	70.35	68.2301	69.7762	70.9497	1.83252e-06	1.83252e-06	5.3948e-06	0	3.58788e-06	3.58788e-06
Igloolik	Nunavut	50.3166	58.0551	61.1029	50.5665	61.6195	74.5373	0	1.22694e-06	4.6451e-06	4.6451e-06	3.54186e-06	2.24007e-06
Inukjuak	Nunavik	61.4802	69.2936	70.0275	61.7628	68.2135	71.6851	0	0	0	0	0	0
Inuvik	Inuvialuit	71.247	75.8613	77.5232	71.5001	77.7287	83.4241	3.5565	3.78684	3.8698	3.56914	3.88005	4.16436
Iqaluit	Nunavut	98.4918	114.038	120.282	100.132	119.432	142.674	6.47114	7.49253	7.90281	6.57892	7.84698	9.37402
Ivujivik	Nunavik	68.6037	78.2706	81.4943	66.819	77.1614	91.9097	1.35936e-06	3.72276e-06	2.88364e-06	1.35936e-06	1.35936e-06	0
Kangiqsualujjuaq	Nunavik	56.8447	63.025	65.0509	56.2348	63.2177	70.241	0	0	2.6752e-06	0	1.38147e-06	0
Kangiqsujuaq	Nunavik	58.2699	66.1704	68.9316	56.8372	66.4222	78.0976	0.18656	0.211856	0.220696	0.181975	0.212663	0.25004
Kangirsuk	Nunavik	71.2297	80.2105	83.5936	70.2563	80.6072	91.4814	1.57966	1.77883	1.85385	1.55807	1.78763	2.02878
Kimmirut	Nunavut	49.7539	56.7142	59.6014	50.4176	59.5547	70.7883	6.03157e-07	1.0447e-06	0	0	0	0
Kugaaruk	Nunavut	47.4556	54.5094	56.9282	47.72	56.8444	67.5517	0	0	0	0	0	0
Kugluktuk	Nunavut	59.1462	64.4207	67.0809	59.8215	67.4099	76.3248	0	0	0	0	0	0
Kuujjuaq	Nunavik	81.6345	88.0514	88.8187	81.2802	88.2151	89.7674	1.87322	2.02046	2.03807	1.86508	2.02422	2.05984
Kuujjuaraapik	Nunavik	63.8451	65.1542	65.9595	64.1669	65.4549	66.5678	0	0	0	0	0	0
Makkovik	Nunatsiavut	66.0119	66.5116	67.1201	65.7716	66.8456	67.7316	3.14237e-06	4.50208e-06	0	3.45736e-06	3.45736e-06	0
Nain	Nunatsiavut	67.8459	74.5338	76.5934	67.8764	75.6246	79.2465	1.35936e-06	1.35936e-06	1.35936e-06	0	3.96318e-06	2.71872e-06
Naujaat	Nunavut	45.1579	51.4561	54.2996	44.9898	53.6336	63.8456	0	0	0	0	0	0
Pangnirtung	Nunavut	30.0172	36.8593	40.9218	30.5126	41.289	53.139	0	0	0	0	0	0
Paulatuk	Nunavut	56.4761	60.6181	63.1757	56.5006	63.0197	73.1383	0	0	0	0	0	0
Pond Inlet	Inuvialuit	29.5018	37.2002	41.2684	29.2072	40.7219	54.3487	0	0	0	0	0	0
Postville	Nunavut	70.7726	71.2753	72.1041	70.6299	71.5695	72.5378	2.62575	2.6444	2.67515	2.62046	2.65532	2.69124
Puvirnituq	Nunatsiavut	67.4397	76.0694	78.428	66.6705	75.1305	81.0329	1.14358	1.28991	1.32991	1.13054	1.27399	1.37408
Qikiqtarjuaq	Nunavik	25.1087	31.9915	36.6632	25.7676	36.5972	49.7315	0.346844	0.441921	0.506455	0.355946	0.505543	0.686976
Quaqtaq	Nunavut	73.7975	83.4478	86.5197	72.3232	84.1292	96.7899	0.0710124	0.080295	0.0832517	0.0695921	0.0809536	0.0931355
Rankin Inlet	Nunavik	59.7022	64.6759	66.8918	59.5643	66.0356	70.3812	0.816064	0.88405	0.914342	0.81418	0.902636	0.962035
Resolute Bay	Nunavut	26.0575	31.2934	33.3613	25.3586	32.637	43.6277	0	0	0	0	0	0
Rigolet	Nunatsiavut	73.6236	74.8307	75.8032	73.3766	75.1297	76.7285	2.21842	2.25479	2.2841	2.21098	2.2638	2.31198
Sachs Harbour	Inuvialuit	44.8018	50.8714	52.3755	44.7341	52.7013	64.7838	0	0	0	0	0	0
Salluit	Nunavik	62.9369	71.4168	74.1195	60.9385	70.893	83.9955	0.574274	0.651649	0.676311	0.55604	0.646872	0.766429
Sanikiluaq	Nunavut	60.5653	68.2036	69.1193	61.8116	67.388	72.5681	0	1.98653e-06	1.98653e-06	0	0	9.93263e-07
Taloyoak	Nunavut	46.173	53.5286	55.8917	46.814	55.3098	66.4302	0.306453	0.355268	0.370955	0.310705	0.367094	0.440896
Tasiujaq	Nunavik	68.4387	75.6595	77.7572	67.8758	75.6399	78.4808	0	0	0	0	0	0
Tuktoyaktuk	Inuvialuit	51.2844	55.2765	56.3584	51.006	56.8155	63.6099	3.32126	3.57979	3.64985	3.30323	3.67946	4.11948
Ulukhaktok	Inuvialuit	47.3618	53.3907	55.6201	47.5716	55.8339	67.0603	0	0	0	0	0	0
Umiujaq	Nunavik	62.0872	65.5047	66.0834	62.427	65.7538	66.7423	0.00958668	0.0101132	0.0102012	0.0096349	0.010152	0.0103018
Whale Cove	Nunavut	58.085	62.1849	63.8362	57.3902	62.8616	65.7608	3.0378	3.25221	3.33856	3.00145	3.28759	3.43923
MEAN TOTAL		56.4183	62.753	65.2362	56.2904	64.2595	72.8637
MEAN REGION		2040	2070	2100	2040	2070	2100	Total Mean
INUVIALUIT		29.5018	37.2002	41.2684	29.2072	40.7219	54.3487	38.708
NUNATSIAVUT		68.6687	72.2824	73.6589	68.3851	72.5013	75.1378	71.7724
NUNAVIK		52.2059	59.0122	61.9821	52.3455	61.3314	71.688	59.7609
NUNAVUT		54.8242	60.5937	64.1917	55.8197	59.2214	69.2189	60.645

## Sheet: Temperature Winter Airport Inc
		RCP 4.5 MEAN			RCP 8.5 MEAN			RCP 4.5 STD			RCP 8.5 STD
Community	Region	2040-4.5	2070-4.5	2100-4.5	2040-8.5	2070-8.5	2100-8.5	2040	2070	2100	2040	2070	2100
Aklavik	Inuvialuit	48.6379	54.6912	56.0299	49.004	56.7587	67.3752	2.02108e-06	0	1.42912e-06	1.23765e-06	2.02108e-06	0
Akulivik	Nunavik	66.4298	78.3654	81.5549	65.9175	78.2062	89.7732	2.12613	2.50814	2.61022	2.10973	2.50304	2.87325
Arctic Bay	Nunavut	30.9417	39.6591	42.6207	30.6337	44.0095	59.4442	0	0	0	0	0	0
Arviat	Nunavut	78.219	86.0994	89.4524	78.7285	88.1819	95.4655	0	0	0	0	0	0
Aupaluk	Nunavik	71.8104	81.8356	84.4661	71.8066	82.7297	89.1866	5.82636	6.63975	6.85318	5.82605	6.71229	7.23617
Baker Lake	Nunavut	66.897	76.9188	80.7474	68.6586	81.7744	93.0292	0	0	0	0	0	0
Cambridge Bay	Nunavut	66.2246	79.2121	84.3083	67.4108	85.4921	109.471	1.90735e-06	1.90735e-06	9.53674e-07	0	9.53674e-07	0
Cape Dorset	Nunavut	58.5461	69.5525	73.2894	58.969	73.4725	91.6001	0	0	0	0	0	0
Chesterfield Inlet	Nunavut	61.6325	71.4843	75.1912	62.8263	75.1159	88.4345	3.35152	3.88726	4.08883	3.41644	4.08474	4.80899
Clyde River	Nunavut	30.8416	39.6391	44.7511	30.5631	44.0336	60.2171	0	0	0	0	0	0
Coral Harbour	Nunavut	58.6317	69.2309	72.8628	59.7197	73.7181	90.074	0	0	0	0	0	0
Gjoa Haven	Nunavut	52.8815	63.4479	66.2127	54.1869	67.2505	83.7986	0.0190295	0.0228316	0.0238263	0.019499	0.0242002	0.0301561
Grise Fiord	Nunavut	14.2267	21.0771	26.7192	13.7284	25.0982	41.7301	0	0	0	0	0	0
Hall Beach	Nunavut	49.9626	60.6629	64.0042	49.8073	65.1938	82.608	0	0	0	0	0	0
Hopedale	Nunatsiavut	62.9099	65.305	66.2825	63.2046	65.5309	67.1642	1.83252e-06	5.29e-06	3.509e-06	0	1.67286e-06	0
Igloolik	Nunavut	47.7632	57.663	60.8847	47.8781	62.6815	79.5647	1.22694e-06	4.6451e-06	2.3494e-06	3.4703e-06	3.4703e-06	2.45387e-06
Inukjuak	Nunavik	72.8871	83.9016	84.704	73.7854	83.6859	86.6185	0	0	0	0	0	0
Inuvik	Inuvialuit	117.112	130.319	133.818	119.134	135.682	155.29	19.114	21.2694	21.8406	19.4441	22.1447	25.345
Iqaluit	Nunavut	104.74	124.699	131.398	106.329	131.892	163.174	7.628	9.08158	9.56941	7.74371	9.60543	11.8836
Ivujivik	Nunavik	63.3662	75.2259	78.5731	62.2473	75.4421	88.6878	0	1.35936e-06	2.88364e-06	1.79827e-06	4.709e-06	2.88364e-06
Kangiqsualujjuaq	Nunavik	61.0221	68.9772	71.1841	60.3916	69.5001	76.9109	0	0	0	2.6752e-06	0	1.38147e-06
Kangiqsujuaq	Nunavik	64.5613	76.1193	79.7081	63.5872	77.6119	92.087	1.38978	1.63858	1.71583	1.36881	1.67071	1.98231
Kangirsuk	Nunavik	70.7817	82.1397	85.6647	70.3231	83.5436	95.1929	0.530857	0.616041	0.642478	0.527418	0.626565	0.713938
Kimmirut	Nunavut	47.8371	55.9096	59.0899	48.7139	59.4031	72.1647	0	1.80947e-06	0	1.80947e-06	0	0
Kugaaruk	Nunavut	50.0642	59.941	63.3328	50.8853	64.9151	81.4681	0	0	0	0	0	0
Kugluktuk	Nunavut	66.8225	75.7345	78.972	68.1799	80.6053	96.4962	0	0	0	0	0	0
Kuujjuaq	Nunavik	104.017	115.255	116.861	104.169	115.975	121.718	5.12224	5.67563	5.75473	5.12975	5.71111	5.99394
Kuujjuaraapik	Nunavik	80.1132	83.9702	85.1466	80.7267	84.6528	86.0126	0	0	0	0	0	0
Makkovik	Nunatsiavut	72.8152	73.6416	74.3152	72.8742	74.0114	74.9922	1.76586e-06	0	3.224e-06	0	0	1.76586e-06
Nain	Nunatsiavut	59.2854	66.1551	68.0343	59.2861	66.8425	70.9316	1.35936e-06	2.71872e-06	1.35936e-06	0	2.71872e-06	0
Naujaat	Nunavut	48.4523	57.7542	61.0781	48.8049	61.673	77.118	0	0	0	0	0	0
Pangnirtung	Nunavut	27.2285	34.297	37.2635	27.4716	37.6769	49.2352	0	0	0	0	0	0
Paulatuk	Nunavut	62.5418	69.9762	72.9165	63.1585	73.9126	89.7907	0	0	0	0	0	0
Pond Inlet	Inuvialuit	25.3477	33.6307	37.6303	25.0778	37.7392	53.644	0	0	0	0	0	0
Postville	Nunavut	70.4271	72.685	73.7397	70.6819	72.9182	74.5211	0.842421	0.869429	0.882046	0.845471	0.872219	0.891391
Puvirnituq	Nunatsiavut	80.873	94.1442	97.2685	80.7468	94.162	102.132	1.54966	1.80396	1.86383	1.54724	1.8043	1.95703
Qikiqtarjuaq	Nunavik	26.9279	34.9771	39.4178	27.4773	39.4185	54.0206	0.731416	0.950054	1.07067	0.746339	1.07069	1.46731
Quaqtaq	Nunavut	71.8498	82.9454	86.0414	70.6322	84.7561	94.8877	0.295846	0.341531	0.354277	0.290831	0.348986	0.390698
Rankin Inlet	Nunavik	83.2379	94.9732	99.7757	84.3981	98.9992	112.155	4.63407	5.28741	5.55478	4.69867	5.51155	6.24396
Resolute Bay	Nunavut	27.3838	37.3124	40.015	26.9997	40.8844	61.8215	0	0	0	0	0	0
Rigolet	Nunatsiavut	61.993	63.5266	64.3163	61.9409	63.6883	64.8617	0.656204	0.672439	0.680799	0.655656	0.67415	0.686568
Sachs Harbour	Inuvialuit	48.1547	57.8533	60.2149	48.3856	61.3195	81.1353	0	0	0	0	0	0
Salluit	Nunavik	64.2344	76.0491	79.2571	62.8646	76.6167	91.7827	0.444572	0.526346	0.548546	0.435093	0.530272	0.635237
Sanikiluaq	Nunavut	70.2003	75.313	75.6046	71.2353	75.5459	77.5514	0	0	9.93263e-07	9.93263e-07	9.93263e-07	9.93263e-07
Taloyoak	Nunavut	48.8201	59.4357	62.5419	50.107	63.5977	81.4344	0.306437	0.373073	0.392568	0.314517	0.399193	0.511155
Tasiujaq	Nunavik	69.2307	78.9902	81.5763	69.2339	79.3607	85.6581	0	0	0	0	0	0
Tuktoyaktuk	Inuvialuit	60.9685	68.6279	70.1478	61.4084	71.7741	84.6595	10.5393	11.8634	12.1261	10.6154	12.4073	14.6347
Ulukhaktok	Inuvialuit	55.36	66.0487	69.1173	55.8018	70.4703	90.6817	0	0	0	0	0	0
Umiujaq	Nunavik	70.0731	75.5831	76.5064	70.7548	76.4635	78.0708	1.10814	1.19527	1.20988	1.11892	1.2092	1.23462
Whale Cove	Nunavut	62.8442	70.6512	73.7852	63.0131	72.7437	80.4953	8.85592	9.95606	10.3977	8.87971	10.2509	11.3433
MEAN TOTAL		60.7626	69.8321	72.7679	61.0774	72.5346	84.7267
MEAN REGION		2040	2070	2100	2040	2070	2100	Total Mean
INUVIALUIT		59.2635	68.5284	71.1597	59.802	72.2906	88.7975	69.9736
NUNATSIAVUT		67.5753	72.5545	74.0434	67.6105	72.847	76.0164	71.7745
NUNAVIK		69.1923	79.0259	81.7426	69.1203	80.1576	89.1339	78.0621
NUNAVUT		55.0392	64.4521	67.8729	55.5729	68.2618	83.0238	65.7038

## Sheet: Temperature Winter Marine Inc
		RCP 4.5 MEAN			RCP 8.5 MEAN			RCP 4.5 STD			RCP 8.5 STD
Community	Region	2040-4.5	2070-4.5	2100-4.5	2040-8.5	2070-8.5	2100-8.5	2040	2070	2100	2040	2070	2100
Aklavik	Inuvialuit	51.8505	58.3036	59.7307	52.2408	60.5077	71.8253	2.14367e-06	0	0	0	0	1.42912e-06
Akulivik	Nunavik	68.0261	80.2486	83.5147	67.5015	80.0855	91.9305	0.431026	0.508471	0.529167	0.427702	0.507436	0.582489
Arctic Bay	Nunavut	28.6713	36.7491	39.4933	28.3859	40.7802	55.0823	0	0	0	0	0	0
Arviat	Nunavut	64.4782	70.9742	73.7383	64.8982	72.6909	78.695	0	0	0	0	0	0
Aupaluk	Nunavik	66.3491	75.6118	78.0423	66.3456	76.4379	82.4037	3.24265	3.69534	3.81412	3.24248	3.73571	4.02728
Baker Lake	Nunavut	58.6732	67.4629	70.8209	60.2182	71.7216	81.5929	0	0	0	0	0	0
Cambridge Bay	Nunavut	53.9508	64.5313	68.6829	54.9172	69.6473	89.1818	0	9.53674e-07	1.90735e-06	1.90735e-06	1.90735e-06	1.90735e-06
Cape Dorset	Nunavut	62.0763	73.7464	77.7086	62.5248	77.9028	97.1235	0	0	0	0	0	0
Chesterfield Inlet	Nunavut	59.5914	69.117	72.7011	60.7457	72.6283	85.5058	1.01696	1.17952	1.24068	1.03666	1.23944	1.4592
Clyde River	Nunavut	29.9461	38.4883	43.4518	29.6757	42.7552	58.4688	0	0	0	0	0	0
Coral Harbour	Nunavut	48.4857	57.2508	60.2542	49.3854	60.9615	74.487	0	0	0	0	0	0
Gjoa Haven	Nunavut	48.7035	58.4351	60.9814	49.9057	61.9373	77.1779	0.284956	0.341893	0.356793	0.291989	0.362385	0.451556
Grise Fiord	Nunavut	15.5355	23.0161	29.1772	14.9913	27.4071	45.5691	0	0	0	0	0	0
Hall Beach	Nunavut	45.2495	54.9404	57.9665	45.1088	59.0439	74.8153	0	0	0	0	0	0
Hopedale	Nunatsiavut	68.7255	71.3421	72.4099	69.0475	71.5888	73.3731	1.83252e-06	3.509e-06	1.83252e-06	0	1.83252e-06	1.83252e-06
Igloolik	Nunavut	48.0185	57.9711	61.21	48.134	63.0164	79.9898	0	0	2.24007e-06	1.22694e-06	5.79827e-06	0
Inukjuak	Nunavik	61.8498	71.1963	71.8772	62.6121	71.0133	73.5018	0	0	0	0	0	0
Inuvik	Inuvialuit	70.8999	78.8951	81.0135	72.1242	82.1419	94.0125	4.07238	4.53162	4.6533	4.14271	4.71812	5.39994
Iqaluit	Nunavut	104.784	124.752	131.453	106.374	131.948	163.243	7.28584	8.67421	9.14017	7.39636	9.17456	11.3506
Ivujivik	Nunavik	69.3053	82.2765	85.9375	68.0815	82.5129	97.0002	1.92243e-06	1.35936e-06	2.88364e-06	6.58975e-06	1.92243e-06	0
Kangiqsualujjuaq	Nunavik	57.5014	64.9975	67.077	56.9073	65.4903	72.4735	1.38147e-06	1.38147e-06	0	0	1.38147e-06	0
Kangiqsujuaq	Nunavik	58.28	68.7135	71.9531	57.4007	70.0609	83.1277	0.192617	0.2271	0.237808	0.189713	0.231553	0.274742
Kangirsuk	Nunavik	71.8901	83.4261	87.0063	71.4244	84.852	96.6837	1.65783	1.92385	2.00641	1.64709	1.95673	2.22958
Kimmirut	Nunavut	50.4839	59.003	62.3593	51.4092	62.6898	76.1575	0	1.706e-06	2.95485e-06	1.706e-06	1.20631e-06	1.20631e-06
Kugaaruk	Nunavut	44.1349	52.842	55.8321	44.8587	57.227	71.8195	0	0	0	0	0	0
Kugluktuk	Nunavut	57.1298	64.7491	67.517	58.2903	68.9133	82.4992	0	0	0	0	0	0
Kuujjuaq	Nunavik	82.8238	91.7718	93.0508	82.9452	92.3456	96.9187	2.028	2.2471	2.27842	2.03097	2.26115	2.37312
Kuujjuaraapik	Nunavik	64.0477	67.1312	68.0718	64.5382	67.677	68.7641	0	0	0	0	0	0
Makkovik	Nunatsiavut	66.4553	67.2095	67.8243	66.5092	67.547	68.4422	2.59928e-06	6.24326e-06	2.59928e-06	2.59928e-06	1.90735e-06	1.76586e-06
Nain	Nunatsiavut	68.4362	76.3662	78.5355	68.437	77.1598	81.88	0	2.71872e-06	1.35936e-06	2.71872e-06	2.71872e-06	0
Naujaat	Nunavut	42.063	50.1382	53.0238	42.3691	53.5404	66.9486	0	0	0	0	0	0
Pangnirtung	Nunavut	31.369	39.5124	42.93	31.6491	43.4063	56.7223	0	0	0	0	0	0
Paulatuk	Nunavut	54.6375	61.1323	63.7009	55.1762	64.5711	78.4425	0	0	0	0	0	0
Pond Inlet	Inuvialuit	27.6992	36.7506	41.1213	27.4043	41.2403	58.6205	0	0	0	0	0	0
Postville	Nunavut	71.2836	73.569	74.6365	71.5414	73.805	75.4273	2.76929	2.85807	2.89954	2.7793	2.86724	2.93027
Puvirnituq	Nunatsiavut	67.6108	78.7056	81.3176	67.5052	78.7205	85.3838	1.20173	1.39893	1.44536	1.19986	1.39919	1.51763
Qikiqtarjuaq	Nunavik	27.564	35.8035	40.3491	28.1264	40.3497	55.2968	0.373782	0.485512	0.547151	0.381407	0.547161	0.74985
Quaqtaq	Nunavut	75.1708	86.7792	90.0183	73.8969	88.6736	99.2735	0.0722492	0.0834092	0.086525	0.0710274	0.0852307	0.0954199
Rankin Inlet	Nunavik	56.9009	64.923	68.206	57.694	67.6752	76.6683	0.880325	1.00444	1.05523	0.892596	1.04702	1.18615
Resolute Bay	Nunavut	21.2676	28.9787	31.0777	20.9693	31.7529	48.0137	0	0	0	0	0	0
Rigolet	Nunatsiavut	73.6412	75.463	76.401	73.5793	75.6551	77.0489	2.22657	2.28165	2.31001	2.2247	2.28746	2.3296
Sachs Harbour	Inuvialuit	42.6198	51.2036	53.2938	42.8241	54.2714	71.8096	0	0	0	0	0	0
Salluit	Nunavik	63.0077	74.5967	77.7435	61.6641	75.1535	90.0299	0.601223	0.711805	0.741832	0.588402	0.717121	0.85907
Sanikiluaq	Nunavut	62.0021	66.5177	66.7752	62.9162	66.7234	68.4947	0	0	9.93263e-07	0	9.93263e-07	0
Taloyoak	Nunavut	42.5312	51.7793	54.4854	43.6524	55.4052	70.9442	0.318328	0.387548	0.4078	0.32672	0.414683	0.530987
Tasiujaq	Nunavik	68.3013	77.9298	80.4812	68.3044	78.2953	84.5082	0	0	0	0	0	0
Tuktoyaktuk	Inuvialuit	48.835	54.9701	56.1875	49.1874	57.4901	67.8112	3.64649	4.1046	4.19549	3.6728	4.29276	5.06343
Ulukhaktok	Inuvialuit	44.6786	53.3051	55.7816	45.0353	56.8735	73.1852	0	0	0	0	0	0
Umiujaq	Nunavik	62.0667	66.9471	67.7649	62.6705	67.727	69.1506	0.00992673	0.0107094	0.0108372	0.0100221	0.010833	0.0110614
Whale Cove	Nunavut	55.7158	62.6372	65.4157	55.8655	64.4923	71.3647	3.33021	3.74391	3.90997	3.33915	3.85479	4.26555
MEAN TOTAL		55.7064	64.0632	66.8021	55.9594	66.5303	77.7778
MEAN REGION		2040	2070	2100	2040	2070	2100	Total Mean
INUVIALUIT		47.7638	55.5713	57.8547	48.136	58.7542	72.8774	56.8262
NUNATSIAVUT		68.9738	73.8173	75.2977	69.0156	74.1342	77.2256	73.0774
NUNAVIK		62.7081	71.8267	74.3625	62.5869	72.834	81.3184	70.9394
NUNAVUT		51.0381	59.8029	63.0165	51.5144	63.3456	77.0816	60.9665

## Sheet: Sea Level Airport Increment
		RCP 4.5 MEAN			RCP 8.5 MEAN			RCP 4.5 STD			RCP 8.5 STD
Community	Region	2040-4.5	2070-4.5	2100-4.5	2040-8.5	2070-8.5	2100-8.5	2040	2070	2100	2040	2070	2100
Akulivik	Nunavik	15.0972	10.7908	0.0387007	18.0789	13.9781	0.713042	0.69816	0.69803	0.323793	0.754137	0.741257	0.753645
Arctic Bay	Nunavut	14.0925	11.2093	0	14.6626	12.9653	1.07761	0.220372	0.175285	0	0.229287	0.202745	0.0168515
Arviat	Nunavut	11.169	5.36262	0	14.6526	8.88732	0	0.151833	0.0729003	0	0.19919	0.120816	0
Aupaluk	Nunavik	22.4332	19.7133	9.33155	25.0727	22.1729	14.0219	1.95897	1.72145	0.814874	2.18946	1.93624	1.22446
Cambridge Bay	Nunavut	30.3194	27.1914	16.5266	31.32	30.4983	22.3979	0.641412	0.743237	1.1531	0.549131	0.753261	1.20499
Cape Dorset	Nunavut	22.6188	20.0302	8.40245	24.1397	22.8212	12.279	0.226139	0.200259	0.0840067	0.241345	0.228163	0.122763
Chesterfield Inlet	Nunavut	7.75203	2.71542	0	12.7316	5.73715	0	0.243599	0.24192	0	0.133028	0.244021	0
Clyde River	Nunavut	23.7538	21.2797	8.85659	23.0087	22.9467	10.6499	0.678512	0.607839	0.252984	0.657231	0.655457	0.304206
Coral Harbour	Nunavut	11.8598	7.36005	0	16.8024	10.3477	0	0.117462	0.0728953	0	0.166415	0.102488	0
Gjoa Haven	Nunavut	14.1202	10.4245	0	15.622	12.8822	0.938383	0.068288	0.0670682	0	0.114341	0.0828478	0.0850396
Grise Fiord	Nunavut	20.734	18.8606	8.54919	23.5454	20.5975	11.2176	0.408178	0.371298	0.168303	0.463524	0.405491	0.220833
Hall Beach	Nunavut	8.18638	2.76672	0	8.08813	4.97478	0	0.0758265	0.025627	0	0.074916	0.0460786	0
Hopedale	Nunatsiavut	29.6808	30.482	30.9767	31.5944	32.8491	35.0531	0.824046	0.848933	0.912667	0.8178	0.911727	1.02622
Igloolik	Nunavut	7.48273	2.28286	0	7.31189	4.34394	0	0.136575	0.059731	0	0.136237	0.0897435	0
Inukjuak	Nunavik	9.94242	4.23975	0	12.2547	7.74629	0	0.978361	0.967246	0	0.94739	1.00707	0
Iqaluit	Nunavut	69.9011	70.5052	66.2282	73.6703	75.1418	74.4249	1.91367	2.3301	3.49592	1.32521	2.24713	3.37375
Ivujivik	Nunavik	19.2042	16.0884	3.34929	21.7442	19.0059	7.61252	1.31778	1.57525	2.31227	1.21704	1.56639	2.31282
Kangiqsualujjuaq	Nunavik	23.1019	21.4034	14.292	25.3919	23.557	18.3837	2.14927	1.92519	1.14182	2.3663	2.14714	1.50697
Kangiqsujuaq	Nunavik	28.3444	26.5294	18.3389	31.8445	29.3437	23.2176	0.528531	0.53428	0.693588	0.592074	0.567502	0.684039
Kangirsuk	Nunavik	29.1218	26.57	16.5681	32.5531	29.4777	22.1155	0.822856	0.911872	1.23352	0.909073	0.944285	1.25393
Kimmirut	Nunavut	25.7565	25.0215	20.4161	28.8435	27.2311	24.2482	3.3179	3.24243	2.74796	3.69196	3.5164	3.20542
Kugaaruk	Nunavut	7.57311	2.33062	0	9.46619	4.87835	0	0.640383	0.746134	0	0.552594	0.738532	0
Kugluktuk	Nunavut	38.5857	37.5031	34.8566	40.1978	40.6498	41.0149	0.554414	0.538856	0.500831	0.577576	0.584071	0.589317
Kuujjuaq	Nunavik	37.9319	33.561	16.2731	41.7858	37.6367	23.9573	3.46689	3.07419	1.50219	3.80113	3.44422	2.19703
Kuujjuaraapik	Nunavik	3.08042	0.0147977	0	6.1366	0.126584	0	0.548623	0.137228	0	0.558761	0.639231	0
Makkovik	Nunatsiavut	33.8057	34.2972	34.9165	34.8097	36.9593	39.5122	0.490143	0.462484	0.472907	0.49736	0.498256	0.535167
Nain	Nunatsiavut	29.3046	29.8433	29.2305	31.7398	32.1474	33.1367	0.582908	0.593622	0.581433	0.631346	0.639454	0.659132
Naujaat	Nunavut	6.81784	1.62484	0	9.94845	4.19493	0	0.022798	0.00543244	0	0.0332674	0.0140273	0
Pangnirtung	Nunavut	30.7749	31.3128	29.4203	30.6309	32.7614	31.523	0.788629	0.802415	0.753918	0.784941	0.839535	0.8078
Paulatuk	Nunavut	48.7455	50.9178	58.7736	52.7539	54.1676	65.4705	0.636236	0.66459	0.767125	0.688555	0.707008	0.854536
Pond Inlet	Inuvialuit	13.995	10.2847	0	14.9563	12.2304	0	0.231365	0.170027	0	0.247258	0.202194	0
Postville	Nunavut	35.0625	35.9759	36.711	36.693	38.7361	41.5116	1.1344	1.16943	1.21869	1.15452	1.25107	1.35418
Puvirnituq	Nunatsiavut	16.5793	10.7517	0	18.7394	14.5744	0.0235388	0.528297	0.445541	0	0.690442	0.52418	0.12807
Qikiqtarjuaq	Nunavik	34.8874	34.9163	29.7421	34.5197	36.2435	30.9596	1.14681	1.14775	0.97767	1.13472	1.19138	1.01769
Quaqtaq	Nunavut	27.8003	26.2656	19.5635	31.0152	28.779	24.2898	0.34873	0.493457	1.07754	0.384874	0.473091	0.991787
Rankin Inlet	Nunavik	12.0999	5.55845	0	16.8887	9.50432	0	0.60478	0.352638	0	0.78925	0.498697	0
Resolute Bay	Nunavut	23.7366	22.528	14.4608	24.8873	24.3415	17.3639	0.143658	0.136343	0.0875203	0.150622	0.147318	0.105089
Rigolet	Nunatsiavut	33.4674	34.0357	34.1437	36.6813	36.9106	39.2994	0	0	0	0	0	0
Sachs Harbour	Inuvialuit	45.0331	47.3753	54.6227	49.5383	50.4935	61.1109	0.441819	0.464798	0.535903	0.48602	0.495391	0.599559
Salluit	Nunavik	27.5037	25.119	13.8802	29.9174	28.3784	18.7297	0.509479	0.465305	0.257117	0.554191	0.525683	0.346948
Sanikiluaq	Nunavut	4.1023	0	0	6.69433	1.8034	0	0.0155962	0	0	0.0254536	0.00685631	0
Taloyoak	Nunavut	14.0423	10.0962	0	14.938	12.477	0	0.121936	0.0876707	0	0.129714	0.108343	0
Tuktoyaktuk	Inuvialuit	49.8792	53.3568	64.5648	54.5931	56.4223	70.7455	1.0792	1.15444	1.39694	1.18119	1.22076	1.53067
Ulukhaktok	Inuvialuit	39.0375	39.0547	39.9786	41.764	41.9845	45.8146	0.54307	0.54331	0.556161	0.580999	0.584066	0.63735
Umiujaq	Nunavik	5.94883	1.02833	0	8.57606	4.01187	0	0.323295	0.148538	0	0.368026	0.342488	0
Whale Cove	Nunavut	8.12617	3.90281	0	11.02	6.48298	0	0.741849	0.35609	0	0.950644	0.588935	0
MEAN TOTAL		23.3172	20.9235	15.935	25.6918	23.5739	18.7568
MEAN REGION		2040	2070	2100	2040	2070	2100	Total Mean
INUVIALUIT		36.9862	37.5179	39.7915	40.2129	40.2827	44.4177	39.8682
NUNATSIAVUT		28.5675	27.882	25.8535	30.7129	30.6882	29.405	28.8515
NUNAVIK		21.2173	18.0044	10.0109	24.0435	20.7519	13.0663	17.8491
NUNAVUT		21.3797	18.6445	13.4485	23.4435	21.1936	15.767	18.9795

## Sheet: Sea Level Marine Increment
		RCP 4.5 MEAN			RCP 8.5 MEAN			RCP 4.5 STD			RCP 8.5 STD
Community	Region	2040-4.5	2070-4.5	2100-4.5	2040-8.5	2070-8.5	2100-8.5	2040	2070	2100	2040	2070	2100
Akulivik	Nunavik	100.135	89.5231	52.141	107.484	97.378	64.6872	2.8375	2.74328	2.4772	2.97225	2.88415	2.49433
Arctic Bay	Nunavut	70.2696	64.5684	39.3379	71.3968	68.0407	44.5346	1.33604	1.22764	0.747932	1.35747	1.29366	0.846739
Arviat	Nunavut	71.8616	61.2656	25.8401	78.2187	67.6977	37.3288	1.10206	0.939558	0.396279	1.19955	1.0382	0.572467
Aupaluk	Nunavik	107.352	101.229	77.8582	113.294	106.766	88.4171	7.78802	7.35073	5.69359	8.21322	7.74613	6.43944
Cambridge Bay	Nunavut	104.221	98.8809	80.6749	105.929	104.526	90.6968	0.916235	1.08605	1.7919	0.771225	1.09409	1.85991
Cape Dorset	Nunavut	113.962	107.879	80.554	117.536	114.437	89.6637	1.62642	1.5396	1.14964	1.67743	1.63321	1.27965
Chesterfield Inlet	Nunavut	70.4865	59.2466	20.0869	81.6021	65.99	31.2372	1.01446	0.880918	0.772908	1.21547	0.960091	0.847705
Clyde River	Nunavut	88.1471	83.7838	61.8748	86.8332	86.7237	65.0374	2.70283	2.56904	1.89725	2.66254	2.65918	1.99422
Coral Harbour	Nunavut	67.577	59.3605	28.1404	76.6022	64.816	35.8857	0.75471	0.662947	0.314276	0.855504	0.723875	0.400777
Gjoa Haven	Nunavut	81.529	73.4818	43.869	84.8001	78.8336	52.8128	0.797049	0.74287	0.601834	0.925429	0.81521	0.736277
Grise Fiord	Nunavut	70.4031	67.3942	50.8328	74.9185	70.1838	55.1186	1.38325	1.32413	0.998743	1.47197	1.37894	1.08295
Hall Beach	Nunavut	73.3599	61.3412	17.8777	73.142	66.2378	25.0492	0.91739	0.767093	0.223567	0.914667	0.828326	0.31325
Hopedale	Nunatsiavut	167.67	170.241	175.085	171.797	164.473	151.593	13.5819	14.1107	8.94968	8.9039	8.89676	8.81512
Igloolik	Nunavut	73.7439	61.4585	16.8611	73.3404	66.3282	24.1707	1.38401	1.16045	0.38568	1.38271	1.25372	0.506874
Inukjuak	Nunavik	67.8219	57.5827	21.5851	71.9738	63.8787	32.9967	2.83162	2.74827	2.72782	2.80941	2.85235	2.77799
Iqaluit	Nunavut	400.92	402.96	388.463	413.69	418.658	416.215	7.38417	8.35225	11.5274	6.52171	8.26616	11.2623
Ivujivik	Nunavik	117.743	109.464	75.6254	124.489	117.21	86.9435	3.33566	3.79342	5.51729	3.2197	3.80506	5.48321
Kangiqsualujjuaq	Nunavik	111.792	107.601	90.0617	117.426	112.903	100.135	19.1484	18.1452	14.2041	20.0743	19.1106	16.0131
Kangiqsujuaq	Nunavik	108.214	104.643	88.5206	115.109	110.185	98.1291	1.88955	1.98658	2.28958	2.03186	2.04346	2.35988
Kangirsuk	Nunavik	118.991	113.792	93.4153	125.983	119.717	104.718	3.36216	3.38537	3.51353	3.58311	3.52515	3.72075
Kimmirut	Nunavut	122.665	120.742	108.696	130.739	126.519	118.715	34.2036	33.6632	30.3088	36.4666	35.2754	33.0985
Kugaaruk	Nunavut	67.0366	55.9425	16.6424	71.0438	61.3331	25.3208	0.915099	1.14508	1.99548	0.776995	1.10201	1.9078
Kugluktuk	Nunavut	113.743	111.898	107.386	116.491	117.262	117.884	1.73198	1.70387	1.63518	1.77382	1.78556	1.79503
Kuujjuaq	Nunavik	221.52	209.473	161.824	232.142	220.706	183.003	22.2477	21.0922	16.4723	23.2346	22.18	18.5153
Kuujjuaraapik	Nunavik	59.1836	45.0606	0.059578	65.524	53.0221	9.28492	6.60571	6.28727	1.859	6.77176	6.4738	5.53186
Makkovik	Nunatsiavut	133.863	135.19	147.826	148.294	138.898	127.741	7.71782	7.70351	3.38891	3.64885	3.18949	2.92672
Nain	Nunatsiavut	177.243	179.196	176.974	170.126	167.733	161.926	7.7353	7.82098	7.7235	16.4614	16.3566	16.1021
Naujaat	Nunavut	53.4196	44.2678	11.7165	58.9368	48.7971	18.4935	0.193969	0.16074	0.0425432	0.214002	0.177186	0.0671514
Pangnirtung	Nunavut	110.585	111.745	107.664	110.275	114.868	112.198	3.87163	3.91224	3.76938	3.86076	4.02157	3.9281
Paulatuk	Nunavut	46.1643	40.019	17.796	34.825	30.8256	-1.14887	3.51095	3.4233	3.10634	3.34922	3.29218	2.83614
Pond Inlet	Inuvialuit	75.8904	68.4612	37.8839	77.8153	72.3572	43.5333	1.58619	1.43091	0.791814	1.62642	1.51234	0.909893
Postville	Nunavut	153.106	131.58	128.398	127.712	118.952	106.949	11.8528	20.1092	20.2928	16.2945	16.6253	15.9661
Puvirnituq	Nunatsiavut	88.8643	78.1276	41.4123	92.8532	85.1729	53.5268	2.0162	1.88673	1.55394	2.35259	2.03988	1.65241
Qikiqtarjuaq	Nunavik	116.565	116.621	106.625	115.855	119.185	108.977	4.3722	4.37429	3.99935	4.34556	4.47047	4.08758
Quaqtaq	Nunavut	154.3	149.834	130.299	163.714	157.186	144.126	6.99272	7.22387	7.74026	7.46298	7.47401	8.21778
Rankin Inlet	Nunavik	62.7556	53.4256	21.5872	69.5857	59.0535	31.3936	1.23782	1.07362	0.674625	1.34434	1.17285	0.822661
Resolute Bay	Nunavut	79.1014	77.0436	63.3073	81.0609	80.1315	68.2506	0.502842	0.48976	0.402441	0.515297	0.509388	0.433864
Rigolet	Nunatsiavut	227.731	230.057	230.499	194.352	192.833	177.005	0	0	0	0	0	0
Sachs Harbour	Inuvialuit	55.4071	48.2227	25.9921	41.588	38.6581	6.09035	2.90379	2.82211	2.56936	2.74668	2.71337	2.3431
Salluit	Nunavik	104.141	99.7293	78.9387	108.606	105.759	87.9097	2.43056	2.3276	1.84236	2.53477	2.46832	2.05174
Sanikiluaq	Nunavut	62.7865	49.39	0.838587	69.0822	57.2028	15.2439	1.48889	1.41299	1.04879	1.52457	1.45726	1.21953
Taloyoak	Nunavut	71.9584	64.5454	36.6315	73.641	69.0178	43.9634	0.883947	0.792885	0.449985	0.904616	0.847824	0.540052
Tuktoyaktuk	Inuvialuit	38.4144	32.2038	12.1874	29.9959	26.7291	1.14922	0.5669	0.475246	0.179854	0.442665	0.394455	0.0169599
Ulukhaktok	Inuvialuit	110.975	111.004	112.606	75.5239	74.9052	64.1584	1.62733	1.62777	1.65125	4.04028	4.03121	3.87362
Umiujaq	Nunavik	52.81	41.0707	-1.77147	59.045	48.2136	10.6124	6.31556	6.07936	4.32576	6.48521	6.24117	5.44195
Whale Cove	Nunavut	57.2794	48.9079	20.4536	63.0175	54.0224	29.4477	4.00729	3.41105	1.45213	4.318	3.77062	2.10627
MEAN TOTAL		104.428	98.0316	74.5908	105.813	100.094	77.4158
MEAN REGION		2040	2070	2100	2040	2070	2100	Total Mean
INUVIALUIT		70.1716	64.973	47.1673	56.2308	53.1624	28.7328	53.4063
NUNATSIAVUT		159.074	158.562	154.359	155.485	149.822	134.358	151.943
NUNAVIK		103.771	96.0935	66.6515	109.732	102.614	77.4775	92.7232
NUNAVUT		99.1094	91.9806	66.8434	101.606	96.1913	73.6331	88.2273
